# Supplementary material for: 1-[1-(4-Chloro­phen­yl)ethyl­idene]carbono­hydrazide
Source: Acta Crystallogr Sect E Struct Rep Online. 2009 Aug 12;65(Pt 9):o2130. doi: 10.1107/S1600536809030384 (PMC2969952; doi:10.1107/S1600536809030384)
Supplement: Supplementary file 2 [file e-65-o2130-Isup2.hkl]

# 
# h,k,l, Fc-squared, Fo-squared, sigma(Fo-squared) and status flag 
# 
data_I
_shelx_title ' 090521e in P2(1)/c' 
_shelx_refln_list_code          4 
_shelx_F_calc_maximum      245.78 
_exptl_crystal_F_000       472.00 
_reflns_d_resolution_high  0.8403 
 
loop_ 
 _symmetry_equiv_pos_as_xyz 
 'x, y, z' 
 '-x, y+1/2, -z+1/2' 
 '-x, -y, -z' 
 'x, -y-1/2, z-1/2' 
 
_cell_length_a    14.6429 
_cell_length_b     9.6041 
_cell_length_c     7.4327 
_cell_angle_alpha  90.000 
_cell_angle_beta   90.102 
_cell_angle_gamma  90.000 
 
_shelx_F_squared_multiplier     1.000 
 
loop_ 
 _refln_index_h 
 _refln_index_k 
 _refln_index_l 
 _refln_F_squared_calc 
 _refln_F_squared_meas 
 _refln_F_squared_sigma 
 _refln_observed_status 
   1   0   0      966.70      984.80     11.52 o 
   2   0   0     1358.06     1420.18     17.46 o 
   3   0   0     1167.30     1185.40     19.11 o 
   4   0   0     1052.22      970.84     19.54 o 
   5   0   0       14.05       22.85      5.39 o 
   6   0   0     4055.41     4221.83     49.74 o 
   7   0   0      409.76      417.80     17.09 o 
   8   0   0       98.69      131.32     11.15 o 
   9   0   0      331.59      335.90     17.58 o 
  10   0   0      187.18      165.46     12.59 o 
  11   0   0      438.89      426.49     22.54 o 
  12   0   0       47.20       50.23     12.86 o 
  13   0   0      133.87      155.46     20.15 o 
  14   0   0       87.51       83.79     17.76 o 
  15   0   0        3.94       13.41     13.97 o 
  16   0   0       11.81       -1.16     12.43 o 
  17   0   0        0.16       -8.45     15.19 o 
   1   1   0       72.18       82.49      2.34 o 
   2   1   0     5295.20     5449.20    109.12 o 
   3   1   0     4724.10     4994.54    169.33 o 
   4   1   0      175.66      142.81      6.04 o 
   5   1   0     2360.47     2458.14     25.49 o 
   6   1   0      102.82      100.04      3.72 o 
   7   1   0     1426.63     1438.25     17.35 o 
   8   1   0      217.26      253.94     13.57 o 
   9   1   0       21.65       13.07      7.41 o 
  10   1   0        0.50       -5.25      4.29 o 
  11   1   0       53.96       79.36     20.79 o 
  12   1   0       32.99       32.92      8.25 o 
  13   1   0       12.79       15.00      9.95 o 
  14   1   0       82.35       83.78     18.59 o 
  15   1   0      152.79      203.52     31.27 o 
  16   1   0       24.35       21.73     10.44 o 
  17   1   0       15.86       15.07     11.80 o 
   0   2   0     3048.77     3147.78     31.61 o 
   1   2   0      324.93      303.17     14.12 o 
   2   2   0      270.11      271.25      6.97 o 
   3   2   0      115.01      106.67      5.20 o 
   4   2   0      780.53      812.40     20.89 o 
   5   2   0       52.72       53.51      5.67 o 
   6   2   0       91.56      111.38      8.31 o 
   7   2   0      154.34      145.15      8.23 o 
   8   2   0      409.35      399.14     24.65 o 
   9   2   0       68.87       76.07      8.96 o 
  10   2   0       17.40       13.58      6.22 o 
  11   2   0        0.56       -5.39      5.68 o 
  12   2   0       22.44       21.31      7.73 o 
  13   2   0      525.42      484.86     33.32 o 
  14   2   0       19.02       17.19      8.73 o 
  15   2   0       65.55       61.02     12.24 o 
  16   2   0       97.47      105.93     43.70 o 
  17   2   0        2.52        0.44     11.45 o 
   1   3   0       95.58       81.99      5.40 o 
   2   3   0      641.88      592.18      9.44 o 
   3   3   0     1306.40     1278.32     24.93 o 
   4   3   0      228.09      230.76      8.51 o 
   5   3   0     2574.91     2798.66     30.14 o 
   6   3   0       14.54        7.14      4.18 o 
   7   3   0      130.47      122.43      7.82 o 
   8   3   0      118.52      123.03     10.33 o 
   9   3   0      158.24      154.33     10.77 o 
  10   3   0      253.22      237.25     15.89 o 
  11   3   0      168.08      200.07     16.72 o 
  12   3   0      119.33      120.62     13.91 o 
  13   3   0      507.47      483.02     26.52 o 
  14   3   0       92.51      125.95     15.38 o 
  15   3   0        1.67       -4.76      8.70 o 
  16   3   0        1.35       10.35     11.41 o 
   0   4   0      442.73      451.00     16.35 o 
   1   4   0      721.95      662.24     25.79 o 
   2   4   0      133.38      119.44      7.12 o 
   3   4   0     2896.85     3146.77     24.91 o 
   4   4   0       17.03       18.73      5.30 o 
   5   4   0      882.61     1020.84     26.92 o 
   6   4   0        3.22        3.11      4.18 o 
   7   4   0      440.47      434.44     14.51 o 
   8   4   0       52.43       44.46      7.80 o 
   9   4   0      728.31      710.81     20.07 o 
  10   4   0      382.43      365.20     15.48 o 
  11   4   0      283.35      241.77     13.85 o 
  12   4   0      101.35      135.83     14.55 o 
  13   4   0        0.16      -11.36      7.58 o 
  14   4   0       11.68        4.44      9.89 o 
  15   4   0        4.28       -4.24     10.03 o 
  16   4   0        3.85        6.74     11.59 o 
   1   5   0       22.38       15.47      4.93 o 
   2   5   0     1034.94     1051.19     41.28 o 
   3   5   0      335.64      337.53      9.35 o 
   4   5   0       21.92       10.25      4.03 o 
   5   5   0      911.92      881.40     19.90 o 
   6   5   0      102.98      125.35     13.48 o 
   7   5   0      348.96      327.18     17.95 o 
   8   5   0      123.73      155.06     16.57 o 
   9   5   0       18.95       16.54      7.20 o 
  10   5   0      404.00      392.26     24.81 o 
  11   5   0      388.58      345.83     16.77 o 
  12   5   0       48.71       55.73     11.83 o 
  13   5   0       85.74       91.09     15.93 o 
  14   5   0        7.82        9.59      9.52 o 
  15   5   0       65.54       73.68     15.05 o 
   0   6   0        6.65       -0.18      5.39 o 
   1   6   0      582.42      597.46     20.92 o 
   2   6   0        3.36        2.75      6.03 o 
   3   6   0      401.34      404.37     11.08 o 
   4   6   0       77.46       91.65      7.43 o 
   5   6   0        5.08        2.07      5.53 o 
   6   6   0        1.24       -5.21      5.03 o 
   7   6   0       17.11       14.20      6.30 o 
   8   6   0      137.00      136.78     13.22 o 
   9   6   0        7.36       -1.20      6.68 o 
  10   6   0      291.40      276.21     20.37 o 
  11   6   0        7.92       22.49      8.70 o 
  12   6   0      313.03      305.16     17.20 o 
  13   6   0        6.14       -1.17      9.37 o 
  14   6   0        2.55       -8.39      9.81 o 
   1   7   0       64.11       77.24     13.72 o 
   2   7   0      513.96      509.08     17.60 o 
   3   7   0     1222.75     1223.17     20.18 o 
   4   7   0       78.37       77.38      7.94 o 
   5   7   0        3.94       -3.65      5.33 o 
   6   7   0       57.05       51.07     13.48 o 
   7   7   0       68.14       71.41     13.63 o 
   8   7   0      114.95      127.80     27.20 o 
   9   7   0       34.78       25.61      8.67 o 
  10   7   0       73.93      104.44     14.40 o 
  11   7   0        7.37        6.05      9.40 o 
  12   7   0      107.82       95.86     15.40 o 
  13   7   0        3.13        7.29     13.08 o 
   0   8   0       75.84       69.77     13.05 o 
   1   8   0       44.89       42.08     14.58 o 
   2   8   0       80.70       78.17     11.53 o 
   3   8   0      215.91      203.80     18.39 o 
   4   8   0       41.49       38.68      7.17 o 
   5   8   0        6.06       -2.93      7.10 o 
   6   8   0        6.05       -3.72      7.07 o 
   7   8   0       77.95       79.28     12.16 o 
   8   8   0       21.31       16.32      8.52 o 
   9   8   0       49.04       39.55     16.20 o 
  10   8   0       17.42       11.70      9.93 o 
  11   8   0        0.87        9.22      9.65 o 
  12   8   0        1.00       -4.85     10.17 o 
   1   9   0      215.75      221.88     35.13 o 
   2   9   0      102.20      126.68     42.23 o 
   3   9   0       41.77       31.41      9.92 o 
   4   9   0      280.01      272.82     16.00 o 
   5   9   0        0.20       -0.05      7.52 o 
   6   9   0      239.08      247.78     15.18 o 
   7   9   0        2.95       -3.16      8.02 o 
   8   9   0       66.43       57.80     32.13 o 
   9   9   0       21.60        4.73      9.15 o 
  10   9   0       10.24       -8.78     12.43 o 
   0  10   0        5.26      -12.31     24.50 o 
   1  10   0       65.28       49.98     16.94 o 
   2  10   0        4.90        4.72      9.61 o 
   3  10   0      188.52      256.87     31.18 o 
   4  10   0       84.19       97.31     13.88 o 
   5  10   0       58.49       40.21     11.76 o 
   6  10   0       12.93       14.14     10.00 o 
   7  10   0        3.83       -1.50      9.61 o 
   8  10   0       75.82       65.76     14.29 o 
   1  11   0        0.01      -16.99     24.61 o 
   2  11   0       10.45       -0.88     10.29 o 
   3  11   0        0.36        6.31     11.42 o 
   4  11   0       22.35       -0.10     10.05 o 
 -17   1   1        8.55        0.91     19.66 o 
 -16   1   1       18.46       18.86     10.59 o 
 -15   1   1      143.22      144.88     16.48 o 
 -14   1   1      143.23      145.53     14.92 o 
 -13   1   1      111.10       90.32     12.16 o 
 -12   1   1       94.40      105.04     11.67 o 
 -11   1   1        9.33        9.53      5.69 o 
 -10   1   1        4.30        6.21      5.78 o 
  -9   1   1      253.72      255.13     16.20 o 
  -8   1   1      752.99      754.78     17.56 o 
  -7   1   1      320.59      287.10     10.60 o 
  -6   1   1      264.32      256.17      9.14 o 
  -5   1   1       19.38       16.72      2.79 o 
  -4   1   1      383.05      348.82      5.25 o 
  -3   1   1     1579.78     1554.63     10.43 o 
  -2   1   1     4032.50     4137.60     30.83 o 
  -1   1   1       29.08       28.95      2.62 o 
   0   1   1     2622.25     2635.26     17.74 o 
   1   1   1      268.05      244.59      3.58 o 
   2   1   1     3105.63     3078.59     14.86 o 
   3   1   1       63.79       57.22      4.53 o 
   4   1   1      539.22      540.66     12.98 o 
   5   1   1     1197.73     1229.08     31.84 o 
   6   1   1      128.23      132.57      5.40 o 
   7   1   1      135.22      147.65      4.93 o 
   8   1   1      421.51      462.16     13.36 o 
   9   1   1      285.32      304.48      7.45 o 
  10   1   1        5.98       -1.59      3.67 o 
  11   1   1      568.28      520.59     13.66 o 
  12   1   1      115.24      106.97     12.04 o 
  13   1   1      304.90      290.40     16.91 o 
  14   1   1       39.13       55.08     12.01 o 
  15   1   1       14.45       19.48     10.10 o 
  16   1   1        0.02      -12.98      8.98 o 
  17   1   1        7.63       -4.28     10.78 o 
 -17   2   1       37.24       37.21     11.87 o 
 -16   2   1        7.20        4.30      9.10 o 
 -15   2   1       18.78       15.04      9.57 o 
 -14   2   1        8.27       19.46      9.63 o 
 -13   2   1      354.08      374.63     17.58 o 
 -12   2   1      259.99      251.63     14.09 o 
 -11   2   1        4.95       -0.01     10.47 o 
 -10   2   1      828.96      794.08     24.72 o 
  -9   2   1      106.97      101.83      9.92 o 
  -8   2   1      131.38      146.83     11.48 o 
  -7   2   1     1276.92     1344.29     97.79 o 
  -6   2   1      120.35      119.38     11.64 o 
  -5   2   1      229.93      209.35      5.18 o 
  -4   2   1     1122.14     1114.69     10.63 o 
  -3   2   1     3951.24     4068.81     35.97 o 
  -2   2   1      337.98      308.59      7.24 o 
  -1   2   1     3947.71     3830.97     67.53 o 
   0   2   1      171.50      139.64      4.68 o 
   1   2   1     1234.67     1149.74      9.74 o 
   2   2   1      351.11      371.60      6.42 o 
   3   2   1     1471.98     1490.70     13.04 o 
   4   2   1      232.25      243.29      5.56 o 
   5   2   1       60.02       67.62      3.68 o 
   6   2   1     2438.26     2665.69     36.23 o 
   7   2   1       58.32       38.58      3.93 o 
   8   2   1     2524.86     2696.14     31.36 o 
   9   2   1        1.02       -4.66      3.11 o 
  10   2   1      440.40      436.04     18.16 o 
  11   2   1       50.04       50.90      7.21 o 
  12   2   1        1.41       -2.66      5.15 o 
  13   2   1      363.80      343.17     16.89 o 
  14   2   1        2.71        1.30      7.51 o 
  15   2   1        2.00        1.60      8.49 o 
  16   2   1      184.38      185.24     18.75 o 
  17   2   1       16.82       25.93     12.34 o 
 -16   3   1        0.28       -2.54     13.41 o 
 -15   3   1        3.75        6.71      9.94 o 
 -14   3   1       22.89       32.59     11.04 o 
 -13   3   1      275.69      249.41     15.48 o 
 -12   3   1        0.44       -6.58      5.95 o 
 -11   3   1      130.50      142.07     13.27 o 
 -10   3   1      581.74      578.65     18.62 o 
  -9   3   1       17.07       26.30      7.09 o 
  -8   3   1      557.49      497.76     36.05 o 
  -7   3   1      774.94      793.49     18.19 o 
  -6   3   1      497.90      504.54     13.85 o 
  -5   3   1      323.97      320.83     10.57 o 
  -4   3   1      787.05      869.72      9.84 o 
  -3   3   1     1862.48     1960.54     14.99 o 
  -2   3   1     1139.01     1176.33     13.28 o 
  -1   3   1      289.84      268.64     10.75 o 
   0   3   1      277.49      261.01     12.04 o 
   1   3   1     6539.46     6869.27     33.48 o 
   2   3   1       19.68        7.33      2.50 o 
   3   3   1     1682.02     1639.58     15.95 o 
   4   3   1      845.40      856.34     11.65 o 
   5   3   1     1507.38     1696.18     16.52 o 
   6   3   1        1.04       -0.94      2.22 o 
   7   3   1        0.69       -0.07      2.30 o 
   8   3   1        3.91        2.27      4.24 o 
   9   3   1        0.05       -0.93      4.66 o 
  10   3   1      569.06      564.55     19.42 o 
  11   3   1      857.59      842.66     28.53 o 
  12   3   1        0.04        4.56      5.57 o 
  13   3   1       11.29       17.31      6.89 o 
  14   3   1       17.07        4.37      8.44 o 
  15   3   1       34.96       42.41     12.75 o 
  16   3   1        2.14        2.49      9.72 o 
 -16   4   1       43.66       41.19     13.57 o 
 -15   4   1        4.06        4.95     12.34 o 
 -14   4   1       37.92       43.40     10.80 o 
 -13   4   1        6.60        8.56      7.50 o 
 -12   4   1       14.79       11.52      8.00 o 
 -11   4   1        1.42        2.43      6.17 o 
 -10   4   1      253.96      271.82     20.67 o 
  -9   4   1        5.28        4.22      5.72 o 
  -8   4   1       37.95       50.71      8.11 o 
  -7   4   1      398.57      385.55     13.69 o 
  -6   4   1      172.69      179.86      5.62 o 
  -5   4   1     1042.45     1111.72     19.22 o 
  -4   4   1     1569.35     1650.43     24.97 o 
  -3   4   1      377.80      390.92      7.85 o 
  -2   4   1      939.61      958.73     17.39 o 
  -1   4   1     1464.09     1462.18     35.74 o 
   0   4   1     1674.09     1642.18     47.68 o 
   1   4   1        9.23        7.44      3.63 o 
   2   4   1     2016.56     2310.84     18.97 o 
   3   4   1       52.19       59.72      6.49 o 
   4   4   1      985.01     1129.41     41.71 o 
   5   4   1       97.69      102.48      7.98 o 
   6   4   1      284.36      252.06     10.86 o 
   7   4   1      459.82      443.36     14.39 o 
   8   4   1      785.10      800.16     20.38 o 
   9   4   1        6.62        0.45      5.81 o 
  10   4   1        8.85       10.72      6.34 o 
  11   4   1       87.40       86.27     12.00 o 
  12   4   1      231.55      226.95     12.61 o 
  13   4   1       34.51       26.41      7.67 o 
  14   4   1       68.81       58.31     13.50 o 
  15   4   1        0.20       -4.30      9.46 o 
  16   4   1        0.60        3.40     11.04 o 
 -15   5   1       20.04        3.74     10.77 o 
 -14   5   1      112.04      127.80     39.11 o 
 -13   5   1        7.06        4.75      8.82 o 
 -12   5   1        3.93        4.92      7.85 o 
 -11   5   1       92.84      114.38     17.36 o 
 -10   5   1      188.41      191.28     14.06 o 
  -9   5   1       20.81       25.97      7.79 o 
  -8   5   1      173.62      170.34     10.96 o 
  -7   5   1      129.96      153.71     10.96 o 
  -6   5   1       28.35       26.29      6.12 o 
  -5   5   1      411.91      451.97      9.22 o 
  -4   5   1      858.35      872.59     12.64 o 
  -3   5   1       22.71       19.02      4.29 o 
  -2   5   1       21.82       14.02      4.87 o 
  -1   5   1       46.53       42.71      5.86 o 
   0   5   1        5.67        2.58      3.26 o 
   1   5   1       14.94        9.71      4.20 o 
   2   5   1      462.48      467.08      9.86 o 
   3   5   1     1468.63     1565.35     24.64 o 
   4   5   1       46.50       35.19      7.53 o 
   5   5   1      511.05      546.76     28.24 o 
   6   5   1      359.11      383.39     34.06 o 
   7   5   1      287.95      266.28     12.29 o 
   8   5   1       34.73       19.34      6.39 o 
   9   5   1       27.64       18.80      7.93 o 
  10   5   1      110.65      136.12     20.27 o 
  11   5   1      131.20      143.67     14.79 o 
  12   5   1      101.42      111.13     14.23 o 
  13   5   1        4.90        2.45      7.27 o 
  14   5   1       35.63       34.14      9.56 o 
  15   5   1        5.05       10.22     23.86 o 
 -14   6   1       27.09       26.35     12.33 o 
 -13   6   1      138.37      121.13     22.20 o 
 -12   6   1      128.60      148.21     37.55 o 
 -11   6   1      112.74      124.04     14.06 o 
 -10   6   1        0.18       -5.22      6.44 o 
  -9   6   1      200.82      187.25     13.58 o 
  -8   6   1       31.31       20.94      7.25 o 
  -7   6   1       51.50       43.57      8.47 o 
  -6   6   1       21.59       18.38      6.08 o 
  -5   6   1       26.48       22.19      7.90 o 
  -4   6   1      562.26      544.59     13.44 o 
  -3   6   1       28.28       28.02      5.56 o 
  -2   6   1      503.50      508.96     37.88 o 
  -1   6   1      222.76      215.58     10.24 o 
   0   6   1      194.48      182.68     25.66 o 
   1   6   1       31.18       22.43      5.87 o 
   2   6   1        0.67       -2.51      3.47 o 
   3   6   1       68.56       74.60     12.76 o 
   4   6   1      233.21      193.33     10.61 o 
   5   6   1       93.73       99.17     13.05 o 
   6   6   1      258.94      283.58     13.13 o 
   7   6   1      278.15      243.39     29.37 o 
   8   6   1      126.40      143.34     13.06 o 
   9   6   1      236.92      239.75     13.81 o 
  10   6   1      474.97      406.06     18.11 o 
  11   6   1      179.00      169.10     28.30 o 
  12   6   1       12.10        8.70      9.03 o 
  13   6   1       32.28       40.74     11.35 o 
  14   6   1       10.35       15.96      9.09 o 
 -13   7   1       38.30       42.77     13.19 o 
 -12   7   1       45.22       39.24     11.41 o 
 -11   7   1      230.07      271.77     18.37 o 
 -10   7   1       92.27       66.52     11.77 o 
  -9   7   1       71.34       82.42     11.80 o 
  -8   7   1       92.54      105.46     12.51 o 
  -7   7   1      132.17      153.22     29.25 o 
  -6   7   1       92.14       85.47     10.69 o 
  -5   7   1       55.74       44.94      7.18 o 
  -4   7   1      238.76      224.01     10.07 o 
  -3   7   1      462.23      457.96     16.21 o 
  -2   7   1      156.03      170.16     17.82 o 
  -1   7   1      178.46      166.22     14.00 o 
   0   7   1      150.00      145.15     12.71 o 
   1   7   1      993.07     1039.41     64.22 o 
   2   7   1      684.84      680.43     14.17 o 
   3   7   1       21.06        9.88      6.28 o 
   4   7   1      156.72      162.27     10.73 o 
   5   7   1        0.55       -8.27      5.51 o 
   6   7   1       15.55       17.26      7.43 o 
   7   7   1       19.26       13.11      9.37 o 
   8   7   1      295.49      243.15     13.94 o 
   9   7   1       28.39       13.25      8.15 o 
  10   7   1      129.66      169.07     16.78 o 
  11   7   1       12.64        6.69      9.46 o 
  12   7   1      135.72      168.39     17.43 o 
  13   7   1       17.72        4.27     11.66 o 
 -12   8   1       13.45       -1.80     15.93 o 
 -11   8   1       32.74       29.12     11.46 o 
 -10   8   1        1.40        4.83     18.77 o 
  -9   8   1        4.21       -6.33      7.46 o 
  -8   8   1       24.33       26.72      9.90 o 
  -7   8   1       91.20       66.57     10.84 o 
  -6   8   1      169.38      175.35     30.23 o 
  -5   8   1        6.96        3.55      5.86 o 
  -4   8   1      248.68      256.13     11.52 o 
  -3   8   1      202.00      203.31     13.13 o 
  -2   8   1      934.70      963.42     99.17 o 
  -1   8   1      799.02      767.60     29.77 o 
   0   8   1      390.11      322.55     21.68 o 
   1   8   1      680.09      664.64     30.44 o 
   2   8   1        8.51       -0.47      7.08 o 
   3   8   1       22.36       10.08      7.25 o 
   4   8   1        0.31      -10.98      8.15 o 
   5   8   1      532.03      491.91     42.66 o 
   6   8   1        1.16       -1.57      6.69 o 
   7   8   1       40.89       63.12     11.31 o 
   8   8   1        0.50        0.41      8.08 o 
   9   8   1      222.13      218.12     19.39 o 
  10   8   1       10.28       17.36     10.49 o 
  11   8   1      121.00      121.87     15.89 o 
  12   8   1        9.31        2.39     18.38 o 
 -10   9   1        3.30       -9.04      8.81 o 
  -9   9   1       40.23       40.22     10.94 o 
  -8   9   1        6.13       -5.09      7.70 o 
  -7   9   1      117.04      128.51     15.26 o 
  -6   9   1        0.03       -1.88      8.15 o 
  -5   9   1       37.96       44.29      8.50 o 
  -4   9   1       15.86        3.81      6.97 o 
  -3   9   1       25.46       34.21     12.57 o 
  -2   9   1        1.11      -10.00      6.92 o 
  -1   9   1        2.95       -4.50      9.80 o 
   0   9   1      207.41      250.30     17.43 o 
   1   9   1       44.51       45.21     10.43 o 
   2   9   1      124.65      151.76     15.11 o 
   3   9   1        2.40       -5.06      6.59 o 
   4   9   1       23.53       28.88     10.93 o 
   5   9   1      186.12      187.39     15.96 o 
   6   9   1        6.83      -11.98      9.65 o 
   7   9   1       32.55       31.38     15.04 o 
   8   9   1        0.18       -9.64     10.23 o 
   9   9   1       10.49       15.34     10.23 o 
  10   9   1        2.06        2.06     16.51 o 
  -8  10   1       13.12       -4.96     18.93 o 
  -7  10   1       73.12       74.54     22.66 o 
  -6  10   1        1.69        1.16     16.72 o 
  -5  10   1       39.22       30.99     17.82 o 
  -4  10   1        1.43        3.31     18.74 o 
  -3  10   1       28.52       22.57     12.50 o 
  -2  10   1       25.11       24.69     33.81 o 
  -1  10   1      113.63      230.18     40.00 o 
   0  10   1       14.41       22.36     18.99 o 
   1  10   1        9.92        2.73      8.67 o 
   2  10   1        0.03       -5.01      8.41 o 
   3  10   1       75.57       94.05     14.08 o 
   4  10   1        1.00        1.93      8.35 o 
   5  10   1       23.25       11.94      9.10 o 
   6  10   1        5.12        9.04     10.12 o 
   7  10   1        2.15        6.81     10.03 o 
   8  10   1        9.58        6.13     10.11 o 
  -4  11   1       19.31       34.36     22.91 o 
  -3  11   1        5.04      -13.17     21.68 o 
  -2  11   1        3.54        1.47     29.77 o 
  -1  11   1       18.13       42.69     42.45 o 
   0  11   1       32.45       55.19     69.52 o 
   2  11   1       25.64       23.89     13.11 o 
   3  11   1       15.35        8.88     13.35 o 
   4  11   1       30.27       18.44     14.95 o 
 -16   0   2       15.43        7.60     15.86 o 
 -14   0   2        9.36        4.35     11.45 o 
 -13   0   2       74.31       55.56     13.90 o 
 -12   0   2        3.93      -10.66      8.33 o 
 -11   0   2        0.07        2.45      7.47 o 
 -10   0   2      147.22      173.40     14.46 o 
  -9   0   2       81.88       84.04     13.60 o 
  -8   0   2      394.95      448.94     12.55 o 
  -7   0   2      959.53      860.62     23.31 o 
  -6   0   2      875.96      850.74     15.08 o 
  -5   0   2       59.62       75.48      8.48 o 
  -4   0   2     2492.42     2474.23     25.91 o 
  -3   0   2        5.47        0.78      2.92 o 
  -2   0   2    60408.54    61198.28    210.22 o 
  -1   0   2     7163.47     7629.70     37.28 o 
   0   0   2     4642.58     4666.18     27.72 o 
   1   0   2     7458.87     7867.47     38.94 o 
   2   0   2       62.53       56.83      3.97 o 
   3   0   2     4382.84     4617.29     34.58 o 
   4   0   2     4409.71     4736.61     34.42 o 
   5   0   2     2089.21     2233.26     24.54 o 
   6   0   2     1636.78     1881.18     23.85 o 
   7   0   2      744.76      707.91     18.96 o 
   8   0   2       34.27       13.87      9.43 o 
   9   0   2      118.28      134.75      8.26 o 
  10   0   2       51.42       38.32      7.04 o 
  11   0   2       60.69       47.16     12.25 o 
  12   0   2      339.23      331.49     21.99 o 
  13   0   2      180.55      243.23     26.34 o 
  14   0   2        1.24        6.68     13.78 o 
  15   0   2       26.13       18.68     16.91 o 
  16   0   2        0.05      -15.68     15.13 o 
 -16   1   2       36.52       49.58     13.18 o 
 -15   1   2      101.66      113.32     20.64 o 
 -14   1   2        0.61       -2.35      7.35 o 
 -13   1   2      102.09      121.01     13.71 o 
 -12   1   2       31.12       35.18      8.47 o 
 -11   1   2        7.25        0.08      5.87 o 
 -10   1   2        0.04       -6.09      4.95 o 
  -9   1   2      246.49      293.76     12.15 o 
  -8   1   2       97.59      114.86      6.19 o 
  -7   1   2      173.83      153.47      5.18 o 
  -6   1   2      100.92       97.74      4.08 o 
  -5   1   2      467.92      505.11      7.80 o 
  -4   1   2       57.92       60.62      6.43 o 
  -3   1   2      111.25      102.83      3.36 o 
  -2   1   2    11109.36    11182.94     53.20 o 
  -1   1   2        1.97        4.23      2.64 o 
   0   1   2     7725.08     7976.19     54.94 o 
   1   1   2      753.55      777.61      7.32 o 
   2   1   2       69.00       60.55      3.63 o 
   3   1   2      386.73      391.24      6.41 o 
   4   1   2      600.86      687.64     10.18 o 
   5   1   2      193.59      184.89      6.36 o 
   6   1   2     2109.31     2195.35     61.90 o 
   7   1   2       73.53       55.62      6.22 o 
   8   1   2      285.68      281.67      7.50 o 
   9   1   2        0.38       -0.75      2.62 o 
  10   1   2      307.48      305.61     10.53 o 
  11   1   2      202.76      188.43      9.42 o 
  12   1   2       17.86        6.62      8.58 o 
  13   1   2      169.95      194.83     16.81 o 
  14   1   2      229.46      215.35     18.18 o 
  15   1   2       11.30        3.80      9.83 o 
  16   1   2        0.01       -4.91      9.73 o 
 -16   2   2        4.72        8.63      9.75 o 
 -15   2   2      237.84      260.47     21.10 o 
 -14   2   2        5.85       11.03      9.87 o 
 -13   2   2       43.04       43.37     12.53 o 
 -12   2   2       13.17        5.83      7.21 o 
 -11   2   2       55.95       53.01     10.14 o 
 -10   2   2       81.90       88.06     10.55 o 
  -9   2   2      223.30      235.05     20.61 o 
  -8   2   2        0.08       -2.43      6.40 o 
  -7   2   2       46.95       31.87      5.60 o 
  -6   2   2      114.86      112.38      4.47 o 
  -5   2   2        3.04        5.83      2.28 o 
  -4   2   2      125.53      131.47      5.15 o 
  -3   2   2       77.61       69.77      4.36 o 
  -2   2   2      212.39      188.24      4.36 o 
  -1   2   2      354.36      391.12     11.25 o 
   0   2   2      151.51      128.41      5.03 o 
   1   2   2      187.19      196.16      4.01 o 
   2   2   2      404.21      426.74      6.51 o 
   3   2   2      108.34       92.80      3.72 o 
   4   2   2      136.95      140.05      4.66 o 
   5   2   2       53.58       67.80      4.53 o 
   6   2   2      176.03      175.90      5.50 o 
   7   2   2        0.84       -0.22      2.23 o 
   8   2   2       53.47       52.48      4.62 o 
   9   2   2       10.99       11.19      3.43 o 
  10   2   2       36.05       31.38      7.00 o 
  11   2   2      163.89      161.04     10.94 o 
  12   2   2       58.34       58.25      8.20 o 
  13   2   2        7.50        4.07      7.63 o 
  14   2   2      125.33      148.90     16.09 o 
  15   2   2       10.56       13.69     10.42 o 
  16   2   2       11.13       41.94     17.64 o 
 -16   3   2        7.61       11.32     12.71 o 
 -15   3   2       89.00       88.96     15.01 o 
 -14   3   2       20.29       27.43     13.54 o 
 -13   3   2      108.98      130.53     24.78 o 
 -12   3   2        7.32        3.09      7.36 o 
 -11   3   2        2.04       -0.23      6.83 o 
 -10   3   2       64.49       70.08     10.02 o 
  -9   3   2       33.56       33.63      6.91 o 
  -8   3   2        0.89        4.46      5.00 o 
  -7   3   2     1388.33     1450.55     77.88 o 
  -6   3   2        5.84        6.03      4.37 o 
  -5   3   2        4.77       -2.16      2.23 o 
  -4   3   2      288.99      271.80      7.51 o 
  -3   3   2      242.15      238.49      5.30 o 
  -2   3   2       54.55       61.63      5.26 o 
  -1   3   2      761.51      726.21      9.06 o 
   0   3   2      430.96      431.43      6.94 o 
   1   3   2     2489.54     2494.70     41.44 o 
   2   3   2       24.81       27.47      3.08 o 
   3   3   2      763.68      836.88     10.69 o 
   4   3   2       50.62       56.82      4.34 o 
   5   3   2     1154.53     1190.88     25.07 o 
   6   3   2       50.05       46.68      4.29 o 
   7   3   2      650.94      621.41     10.86 o 
   8   3   2      557.13      529.92     12.41 o 
   9   3   2        2.57       -5.84      3.89 o 
  10   3   2       56.54       61.74     14.74 o 
  11   3   2     1382.45     1324.21     29.56 o 
  12   3   2      156.22      161.96     20.16 o 
  13   3   2       28.85       23.38     10.44 o 
  14   3   2        1.81       -1.53      8.70 o 
  15   3   2       48.43       45.97     13.00 o 
  16   3   2        6.64       -3.28     11.31 o 
 -15   4   2        0.02       -9.15      9.22 o 
 -14   4   2       58.86       62.82     12.57 o 
 -13   4   2       55.66       55.20     11.34 o 
 -12   4   2       68.59       81.38     12.09 o 
 -11   4   2      199.19      206.55     14.54 o 
 -10   4   2       37.52       25.77      7.79 o 
  -9   4   2        0.28        6.28      5.43 o 
  -8   4   2      103.36       94.47     14.55 o 
  -7   4   2       14.48       15.54      5.96 o 
  -6   4   2      210.87      214.35      7.07 o 
  -5   4   2     2022.86     2077.90     19.00 o 
  -4   4   2       90.11       76.21      4.77 o 
  -3   4   2       61.61       56.77      4.40 o 
  -2   4   2       10.78        9.14      2.71 o 
  -1   4   2       14.80        8.76      2.45 o 
   0   4   2       84.94       90.42      9.08 o 
   1   4   2      142.39      157.54      5.38 o 
   2   4   2      399.03      408.61      8.30 o 
   3   4   2     3412.00     3851.19     91.24 o 
   4   4   2       89.82       75.22      5.33 o 
   5   4   2      512.75      505.66     13.60 o 
   6   4   2       94.60       97.01      6.09 o 
   7   4   2      242.53      231.72      7.60 o 
   8   4   2      101.91      104.91      8.96 o 
   9   4   2     1411.50     1332.58     23.48 o 
  10   4   2        0.58       -2.84      5.25 o 
  11   4   2        5.44        0.02      5.92 o 
  12   4   2       32.77       31.62      7.71 o 
  13   4   2       40.22       68.40     10.29 o 
  14   4   2       40.34       46.92      9.50 o 
  15   4   2        9.84        8.53     11.88 o 
 -15   5   2        6.06       -6.24      9.76 o 
 -14   5   2       16.94       10.71     13.60 o 
 -13   5   2       53.33       38.80     11.26 o 
 -12   5   2      575.76      597.64     22.41 o 
 -11   5   2       81.01      112.70     13.60 o 
 -10   5   2       60.27       43.91      9.61 o 
  -9   5   2       94.86       98.56     14.21 o 
  -8   5   2        3.39       -2.12      5.41 o 
  -7   5   2       92.39      100.15     10.28 o 
  -6   5   2       76.24       68.20      8.52 o 
  -5   5   2      184.85      171.70      6.34 o 
  -4   5   2       53.15       62.72      5.31 o 
  -3   5   2      672.39      724.77     21.03 o 
  -2   5   2      304.87      290.29      8.95 o 
  -1   5   2      221.62      225.40      6.95 o 
   0   5   2     1100.59     1037.58     18.27 o 
   1   5   2      363.62      334.08      7.17 o 
   2   5   2        5.89        2.55      2.95 o 
   3   5   2      126.84      125.42      6.24 o 
   4   5   2       13.96        6.41      3.23 o 
   5   5   2        0.03       -2.31      2.87 o 
   6   5   2       73.52       71.74      7.18 o 
   7   5   2      171.48      163.76     19.65 o 
   8   5   2        0.18       -6.99      4.66 o 
   9   5   2      736.23      803.36     32.11 o 
  10   5   2      382.21      386.95     14.52 o 
  11   5   2       60.60       80.88     10.27 o 
  12   5   2        6.14       18.74      8.04 o 
  13   5   2       29.93       28.63      8.86 o 
  14   5   2        0.01       -7.29      7.44 o 
  15   5   2       20.40        7.18     12.30 o 
 -14   6   2       44.78       48.54     12.45 o 
 -13   6   2        0.28      -10.73      9.40 o 
 -12   6   2        0.15      -10.55      8.24 o 
 -11   6   2        8.06      -11.28      7.52 o 
 -10   6   2       15.88        0.41      7.16 o 
  -9   6   2      160.09      170.94     15.09 o 
  -8   6   2       67.49       60.87     17.79 o 
  -7   6   2      166.81      172.11     12.04 o 
  -6   6   2        9.43       -0.40      4.94 o 
  -5   6   2      609.74      622.28     14.94 o 
  -4   6   2      104.85      107.84      7.34 o 
  -3   6   2      155.41      136.57      7.43 o 
  -2   6   2       68.27       74.03     10.53 o 
  -1   6   2       62.01       57.46      6.10 o 
   0   6   2      140.46      149.97      7.56 o 
   1   6   2       50.95       54.11      6.21 o 
   2   6   2        0.04       -4.93      3.29 o 
   3   6   2      337.62      331.62     10.99 o 
   4   6   2       67.59       60.90      7.56 o 
   5   6   2       58.89       86.46     15.12 o 
   6   6   2      345.38      330.81     12.20 o 
   7   6   2        4.08       -4.38      5.04 o 
   8   6   2      447.95      398.32     17.14 o 
   9   6   2       31.44       22.58      7.10 o 
  10   6   2      188.89      213.44     19.51 o 
  11   6   2       65.95       59.98     15.10 o 
  12   6   2       26.35       18.60      8.47 o 
  13   6   2       12.00        4.07     11.88 o 
  14   6   2       51.09       67.54     12.22 o 
 -13   7   2        0.46        6.98     15.13 o 
 -12   7   2       21.07       26.15     16.42 o 
 -11   7   2       63.39       40.71     10.66 o 
 -10   7   2       54.94       51.73     11.09 o 
  -9   7   2        3.22        1.05      7.24 o 
  -8   7   2        3.98       -4.46      6.68 o 
  -7   7   2       27.01       19.53      7.84 o 
  -6   7   2      120.88      106.39     10.16 o 
  -5   7   2      361.19      344.40     12.31 o 
  -4   7   2      651.74      644.56     16.21 o 
  -3   7   2      116.38      134.46     13.46 o 
  -2   7   2       11.51        5.02      5.09 o 
  -1   7   2       45.40       40.97      8.49 o 
   0   7   2       98.26       94.89      8.51 o 
   1   7   2      785.79      765.57     24.43 o 
   2   7   2        4.47       -2.62      4.28 o 
   3   7   2       14.69        0.41      4.91 o 
   4   7   2       69.59       56.87      8.07 o 
   5   7   2       48.37       32.78      6.85 o 
   6   7   2        4.25        0.85      5.76 o 
   7   7   2       66.58       50.64     14.72 o 
   8   7   2        0.37       -8.39      5.59 o 
   9   7   2        1.57       -1.24      6.03 o 
  10   7   2        0.23       -1.79      6.80 o 
  11   7   2       35.22       25.86      9.13 o 
  12   7   2       38.20       47.07     10.39 o 
  13   7   2       77.97      107.49     13.63 o 
 -11   8   2       11.86      -13.97     15.13 o 
 -10   8   2        3.48        2.33     15.44 o 
  -9   8   2       16.35        4.04     16.29 o 
  -8   8   2       21.46       18.13     14.33 o 
  -7   8   2        7.31       -3.31     13.29 o 
  -6   8   2       25.61       11.21      9.50 o 
  -5   8   2       10.43        2.87      8.53 o 
  -4   8   2        1.84       -3.03     15.04 o 
  -3   8   2        0.98       -7.03      7.59 o 
  -2   8   2       21.87       25.34      9.49 o 
  -1   8   2       64.98       71.17     15.37 o 
   0   8   2      180.98      180.87     12.36 o 
   1   8   2      420.68      385.17     17.36 o 
   2   8   2      216.70      209.63     21.77 o 
   3   8   2       27.92       16.34      8.97 o 
   4   8   2       50.35       32.42     29.83 o 
   5   8   2        8.41        4.87      7.05 o 
   6   8   2       13.99        6.69      8.89 o 
   7   8   2        0.00       -2.10      6.27 o 
   8   8   2        8.71       11.66      9.55 o 
   9   8   2       35.04       42.20     10.69 o 
  10   8   2       75.16       76.12     16.14 o 
  11   8   2        4.48        7.55     10.36 o 
 -10   9   2       80.67      141.06     25.36 o 
  -9   9   2       19.69       12.07     16.60 o 
  -8   9   2       84.31      115.58     24.26 o 
  -7   9   2        8.65      -13.23     14.76 o 
  -6   9   2       81.96      111.41     14.58 o 
  -5   9   2      187.56      268.17     20.88 o 
  -4   9   2       10.82       15.41     10.45 o 
  -3   9   2      333.82      359.91     25.30 o 
  -2   9   2        4.03        2.05      9.15 o 
  -1   9   2       29.96       21.78     10.44 o 
   0   9   2       34.32       56.82     10.69 o 
   1   9   2       14.07       10.31      7.94 o 
   2   9   2       45.23       35.19     14.61 o 
   3   9   2        1.10        7.58     13.38 o 
   4   9   2       52.62       60.26     17.92 o 
   5   9   2       37.28       47.03     15.59 o 
   6   9   2        0.58        1.33     13.69 o 
   7   9   2      225.17      241.94     21.83 o 
   8   9   2       19.83       16.03     17.06 o 
   9   9   2       92.28      107.19     16.62 o 
  -7  10   2       48.85       87.22     25.05 o 
  -6  10   2        0.03      -15.76     11.79 o 
  -5  10   2       64.39       65.01     15.07 o 
  -4  10   2       25.94       47.06     14.86 o 
  -3  10   2        0.07        0.57     13.11 o 
  -2  10   2        0.22      -18.44     26.03 o 
  -1  10   2       16.18        5.87     11.10 o 
   0  10   2       41.05       33.63     14.58 o 
   1  10   2       68.70       58.46     17.58 o 
   2  10   2      383.21      368.57     19.40 o 
   3  10   2       29.31       35.80     10.58 o 
   4  10   2      142.65      150.74     27.99 o 
   5  10   2        0.58       -0.67      9.31 o 
   6  10   2      107.63      134.65     17.17 o 
   7  10   2       64.05       76.71     20.61 o 
  -2  11   2        0.01       14.39     39.63 o 
  -1  11   2       24.62      120.85     60.58 o 
   0  11   2       10.51       39.66     57.06 o 
   1  11   2       24.01       31.15     12.74 o 
   2  11   2        2.57      -11.89      7.92 o 
 -16   1   3       90.38      105.12     31.76 o 
 -15   1   3        0.98       -7.01      8.25 o 
 -14   1   3       41.95       37.38     15.93 o 
 -13   1   3        0.26       -2.07      7.59 o 
 -12   1   3       15.70        4.88      7.22 o 
 -11   1   3       29.76       26.17      8.09 o 
 -10   1   3      167.03      154.79     10.13 o 
  -9   1   3       30.10       36.97      5.73 o 
  -8   1   3        0.16       -3.43      2.64 o 
  -7   1   3      267.38      248.27      9.52 o 
  -6   1   3        7.56        1.81      2.61 o 
  -5   1   3      927.30      940.64     11.77 o 
  -4   1   3     1057.23     1036.25     11.71 o 
  -3   1   3        0.26        0.23      1.84 o 
  -2   1   3     1189.89     1169.37      9.87 o 
  -1   1   3       28.10       39.57      8.80 o 
   0   1   3     1240.82     1306.54     10.46 o 
   1   1   3      162.50      159.63      4.16 o 
   2   1   3        1.63       -1.74      1.73 o 
   3   1   3      114.41      111.21      4.30 o 
   4   1   3      229.66      201.21      5.77 o 
   5   1   3       24.69       20.86      3.24 o 
   6   1   3     1289.60     1432.58     17.10 o 
   7   1   3      313.25      309.87      8.06 o 
   8   1   3        0.66       -1.52      2.83 o 
   9   1   3      321.65      312.94      8.89 o 
  10   1   3      197.25      169.70      7.61 o 
  11   1   3       71.19       63.69      8.13 o 
  12   1   3        5.43        9.63      7.78 o 
  13   1   3        7.38       13.13      9.10 o 
  14   1   3       64.92       48.98     12.36 o 
  15   1   3       37.78       49.41     12.75 o 
  16   1   3       43.18       52.00     15.59 o 
 -16   2   3        1.12        4.19     10.98 o 
 -15   2   3      152.88      191.81     18.35 o 
 -14   2   3        2.99       -1.55     14.76 o 
 -13   2   3       24.52       25.10     10.43 o 
 -12   2   3       10.30        4.41      7.06 o 
 -11   2   3      179.27      194.08     24.38 o 
 -10   2   3       93.51      106.63     11.02 o 
  -9   2   3      553.75      587.04     25.24 o 
  -8   2   3       75.82       68.13      6.85 o 
  -7   2   3      105.65      106.32      6.18 o 
  -6   2   3        7.08        1.90      2.75 o 
  -5   2   3      420.84      412.72      8.07 o 
  -4   2   3     1483.40     1570.35     14.48 o 
  -3   2   3      316.16      311.80      5.80 o 
  -2   2   3      687.34      621.74      7.46 o 
  -1   2   3      294.11      287.33      8.01 o 
   0   2   3      164.74      148.02      6.12 o 
   1   2   3     1828.84     1816.68     23.41 o 
   2   2   3      433.12      415.20      6.75 o 
   3   2   3       42.52       37.59      3.44 o 
   4   2   3      819.48      822.22     13.71 o 
   5   2   3        2.17       -3.15      2.10 o 
   6   2   3      361.72      363.51     11.52 o 
   7   2   3      322.55      309.80      8.11 o 
   8   2   3        3.54        5.81      3.25 o 
   9   2   3      254.04      272.65      8.44 o 
  10   2   3      117.03      144.04     12.77 o 
  11   2   3      932.06      922.60     26.90 o 
  12   2   3        7.31       -2.42      5.31 o 
  13   2   3        1.24        6.73      9.24 o 
  14   2   3      141.84      162.66     16.85 o 
  15   2   3        3.29       -8.06      9.52 o 
  16   2   3       13.57       20.81     12.75 o 
 -15   3   3       34.24       24.96     10.64 o 
 -14   3   3        6.43        8.28      8.50 o 
 -13   3   3       81.91      105.72     14.10 o 
 -12   3   3      269.63      238.83     13.92 o 
 -11   3   3       50.62       43.34      9.25 o 
 -10   3   3      113.69      133.66     12.38 o 
  -9   3   3       12.74       11.86      6.35 o 
  -8   3   3        1.97       -2.68      5.22 o 
  -7   3   3      253.18      240.49      8.97 o 
  -6   3   3      839.09      816.32     23.15 o 
  -5   3   3       14.62       11.96      2.93 o 
  -4   3   3      890.74      844.32     10.40 o 
  -3   3   3      269.41      276.22      6.45 o 
  -2   3   3      169.16      144.06      4.41 o 
  -1   3   3     1404.83     1340.67     31.79 o 
   0   3   3       10.13       12.46      3.42 o 
   1   3   3       36.72       43.49      3.02 o 
   2   3   3       15.19       13.10      2.61 o 
   3   3   3        0.10       -0.69      2.10 o 
   4   3   3     1054.82     1069.27     14.43 o 
   5   3   3      412.51      432.45      9.03 o 
   6   3   3      735.63      738.53     12.09 o 
   7   3   3        5.05        5.21      3.13 o 
   8   3   3     1083.43     1030.94     15.31 o 
   9   3   3      253.70      255.63     14.88 o 
  10   3   3        9.86       11.47      5.48 o 
  11   3   3      131.46      131.51     10.66 o 
  12   3   3        1.72       -4.50      5.66 o 
  13   3   3        0.30       -0.98      6.60 o 
  14   3   3      103.45      127.83     15.35 o 
  15   3   3        1.67       -2.54     10.10 o 
 -15   4   3        0.62      -13.97      9.31 o 
 -14   4   3       43.92       49.35     12.13 o 
 -13   4   3        2.34       -1.70     16.75 o 
 -12   4   3        2.42        0.51      8.09 o 
 -11   4   3        0.28       -2.52      7.20 o 
 -10   4   3        7.07       -2.30      6.26 o 
  -9   4   3      257.78      277.77     13.40 o 
  -8   4   3       38.63       39.07      7.92 o 
  -7   4   3      447.58      450.84     14.90 o 
  -6   4   3       56.69       58.16      4.81 o 
  -5   4   3       19.04       17.85      3.30 o 
  -4   4   3       45.13       46.05      5.09 o 
  -3   4   3      656.49      637.38     13.81 o 
  -2   4   3       78.78       87.63      4.53 o 
  -1   4   3      203.44      190.47      7.83 o 
   0   4   3      323.73      323.03      6.71 o 
   1   4   3     1107.77     1140.51     18.06 o 
   2   4   3      744.51      809.56     11.18 o 
   3   4   3      582.00      569.33     10.05 o 
   4   4   3        0.03       -1.94      2.62 o 
   5   4   3      488.72      474.36     10.16 o 
   6   4   3       40.76       40.11      4.82 o 
   7   4   3      202.24      188.18      7.37 o 
   8   4   3      390.17      424.83     13.39 o 
   9   4   3      233.81      211.81     10.32 o 
  10   4   3      215.29      193.08     10.33 o 
  11   4   3      144.62      162.65     11.28 o 
  12   4   3       22.03       22.46     11.76 o 
  13   4   3       39.07       49.53      9.51 o 
  14   4   3        0.05      -10.94      7.29 o 
  15   4   3       26.85       31.94     12.94 o 
 -14   5   3        5.20       14.39     15.56 o 
 -13   5   3       73.35      108.78     22.91 o 
 -12   5   3       66.19       53.78     16.91 o 
 -11   5   3        8.48       11.82     13.05 o 
 -10   5   3       48.33       29.09     13.78 o 
  -9   5   3        0.64       -1.23     10.11 o 
  -8   5   3        2.11        4.02      6.44 o 
  -7   5   3        0.10       -3.94      6.83 o 
  -6   5   3      140.80      147.90      9.83 o 
  -5   5   3       38.64       40.32      9.31 o 
  -4   5   3        6.23        1.07      3.04 o 
  -3   5   3      142.85      146.83      6.50 o 
  -2   5   3       32.07       18.58      3.47 o 
  -1   5   3       41.81       36.46      6.28 o 
   0   5   3        3.76        1.77      4.00 o 
   1   5   3      576.67      606.32     15.81 o 
   2   5   3       28.58       28.10      4.12 o 
   3   5   3      113.88      133.68      9.48 o 
   4   5   3      333.58      363.89     10.02 o 
   5   5   3      164.26      154.82      7.67 o 
   6   5   3      104.94      122.99      8.74 o 
   7   5   3        1.73       -4.40      4.45 o 
   8   5   3      440.89      423.91     13.97 o 
   9   5   3      415.43      380.66     20.24 o 
  10   5   3        0.10        0.48      6.18 o 
  11   5   3        0.02       -3.06      6.47 o 
  12   5   3      160.44      183.74     14.09 o 
  13   5   3       13.46       25.07      8.60 o 
  14   5   3        0.28        2.47      8.59 o 
 -13   6   3        0.08       -9.00     14.95 o 
 -12   6   3       14.28       16.29     14.58 o 
 -11   6   3        4.26        0.55     11.76 o 
 -10   6   3        3.89       -8.45     12.19 o 
  -9   6   3        2.03       -8.15     10.72 o 
  -8   6   3       73.01       78.46     18.31 o 
  -7   6   3        1.37       -1.65     10.72 o 
  -6   6   3      525.17      493.71     18.48 o 
  -5   6   3        3.26        4.02      7.15 o 
  -4   6   3       94.67      104.59      8.96 o 
  -3   6   3       16.24       19.74      7.87 o 
  -2   6   3        0.39       -3.54      3.97 o 
  -1   6   3      301.25      298.57     18.23 o 
   0   6   3      108.29      116.52      9.27 o 
   1   6   3        6.13        8.05      4.42 o 
   2   6   3      414.60      388.29     13.17 o 
   3   6   3        6.81       10.25      4.80 o 
   4   6   3      150.76      196.92     20.10 o 
   5   6   3        0.07       -5.34      4.53 o 
   6   6   3      408.33      400.05     16.09 o 
   7   6   3       62.08       61.79     11.86 o 
   8   6   3      579.40      569.32     23.24 o 
   9   6   3       51.37       44.47     11.54 o 
  10   6   3       61.21       93.88     17.95 o 
  11   6   3       49.02       36.41     14.98 o 
  12   6   3        6.40        1.03     10.36 o 
  13   6   3       11.15        9.25     11.74 o 
 -12   7   3       36.02       28.24     19.85 o 
 -11   7   3       25.88       22.97     16.23 o 
 -10   7   3        5.69        2.21     14.82 o 
  -9   7   3       37.37       50.29     17.46 o 
  -8   7   3       23.93        3.31     12.86 o 
  -7   7   3        6.47        4.72     12.43 o 
  -6   7   3       15.50        2.05      8.68 o 
  -5   7   3       67.68       71.19     12.21 o 
  -4   7   3      678.88      665.34     36.90 o 
  -3   7   3      338.90      335.25     45.60 o 
  -2   7   3      113.01      160.93     14.77 o 
  -1   7   3      187.47      188.66     12.08 o 
   0   7   3       97.25      132.45     13.12 o 
   1   7   3      101.11      111.54     12.69 o 
   2   7   3       30.25       25.72      8.67 o 
   3   7   3      183.04      184.76     13.62 o 
   4   7   3       51.86       38.69      7.58 o 
   5   7   3      214.91      211.71     16.93 o 
   6   7   3      192.54      210.16     54.97 o 
   7   7   3        5.16        5.88      8.59 o 
   8   7   3       12.42       10.92      9.29 o 
   9   7   3       43.10       33.57     11.14 o 
  10   7   3        8.10       18.93     10.61 o 
  11   7   3        6.68        4.67     11.09 o 
  12   7   3        8.15        7.52     12.03 o 
 -10   8   3       21.43        4.41     16.17 o 
  -9   8   3        7.99       -7.29     14.58 o 
  -8   8   3       85.64       95.49     20.95 o 
  -7   8   3        0.01      -11.98      9.04 o 
  -6   8   3       79.84       72.38     13.17 o 
  -5   8   3      138.57      157.39     18.28 o 
  -4   8   3      220.49      279.26     21.64 o 
  -3   8   3      125.00      144.12     26.52 o 
  -2   8   3       16.01       11.49      9.76 o 
  -1   8   3      998.37      938.74     36.63 o 
   0   8   3       60.09       60.98     10.81 o 
   1   8   3       33.21       26.26      9.34 o 
   2   8   3       25.41       19.82      8.72 o 
   3   8   3      411.69      401.34     19.62 o 
   4   8   3       14.54        3.26      7.26 o 
   5   8   3        0.01        1.67      7.91 o 
   6   8   3       33.75       12.12      9.74 o 
   7   8   3       90.33       59.65     12.73 o 
   8   8   3       23.87       14.43     10.27 o 
   9   8   3        1.96        1.60     10.47 o 
  10   8   3      134.66      166.66     26.61 o 
  -8   9   3       22.67       27.56     19.78 o 
  -7   9   3       58.57       43.18     12.69 o 
  -6   9   3        0.61        1.58     10.82 o 
  -5   9   3        2.46        6.81     11.64 o 
  -4   9   3       40.73       36.79     13.49 o 
  -3   9   3        0.30       -2.58     10.98 o 
  -2   9   3      152.46      202.50     35.71 o 
  -1   9   3      143.81      236.53     43.43 o 
   0   9   3       55.68       55.57     11.16 o 
   1   9   3       11.60        2.11      8.97 o 
   2   9   3        0.41       -4.62      8.21 o 
   3   9   3       21.42       15.52     10.08 o 
   4   9   3       43.43       24.72      9.89 o 
   5   9   3        5.05       -7.23      8.82 o 
   6   9   3        9.17       14.04      9.60 o 
   7   9   3       12.68        8.98     11.24 o 
   8   9   3        3.43       -7.95      9.57 o 
  -6  10   3       11.81       -5.32     18.93 o 
  -5  10   3       17.40       24.74     20.49 o 
  -4  10   3        0.85        2.31     14.22 o 
  -3  10   3       39.70       41.23     17.39 o 
  -2  10   3        3.20       21.44     29.71 o 
  -1  10   3        3.94        2.13     11.38 o 
   0  10   3        1.73      -17.18     11.45 o 
   1  10   3       57.03       78.52     16.17 o 
   2  10   3        0.00       -4.29      9.36 o 
   3  10   3        3.63        2.73      9.40 o 
   4  10   3        1.22        9.67     10.19 o 
   5  10   3       30.76       18.60     11.26 o 
   6  10   3       18.47       30.66     12.83 o 
 -15   0   4        0.08      -10.78     12.68 o 
 -14   0   4       33.25       23.58     15.13 o 
 -13   0   4        1.64      -13.05      8.70 o 
 -12   0   4       79.48      124.46     18.62 o 
 -11   0   4       16.48       10.05     11.21 o 
 -10   0   4       65.23       79.32     15.62 o 
  -9   0   4      135.80      137.33     11.15 o 
  -8   0   4       42.61       57.21     14.70 o 
  -7   0   4        0.00        0.18      4.70 o 
  -6   0   4       35.68       50.11     11.55 o 
  -5   0   4       71.72       72.88      7.71 o 
  -4   0   4     2199.86     2195.23     25.87 o 
  -3   0   4     2735.49     2905.29     23.84 o 
  -2   0   4     5153.94     5211.09     43.24 o 
  -1   0   4     1513.96     1423.86     19.25 o 
   0   0   4        6.53        2.92      3.89 o 
   1   0   4     1092.91     1115.46     17.43 o 
   2   0   4       19.17       24.87      4.78 o 
   3   0   4      125.28      112.95      7.00 o 
   4   0   4     4214.05     4546.03     40.26 o 
   5   0   4       59.49       78.05     11.09 o 
   6   0   4      278.64      306.83     11.88 o 
   7   0   4        5.60       -0.96      4.20 o 
   8   0   4      486.24      494.68     25.70 o 
   9   0   4      316.03      324.42     13.85 o 
  10   0   4      179.80      177.20     12.13 o 
  11   0   4      190.37      198.11     28.51 o 
  12   0   4      197.53      200.48     23.46 o 
  13   0   4        6.10      -12.99     12.19 o 
  14   0   4       42.51       44.84     17.40 o 
  15   0   4       20.57       40.79     17.82 o 
 -15   1   4       13.40       16.69     10.16 o 
 -14   1   4        1.14       -5.89      8.33 o 
 -13   1   4        4.19       -2.73      8.46 o 
 -12   1   4       15.48       11.92      8.31 o 
 -11   1   4        0.63        2.93      6.63 o 
 -10   1   4        4.07       -2.69      5.09 o 
  -9   1   4       23.80       27.60      5.99 o 
  -8   1   4      113.97      134.76      7.64 o 
  -7   1   4        4.74       -1.11      3.11 o 
  -6   1   4      185.91      177.75      7.80 o 
  -5   1   4       40.06       42.51      5.34 o 
  -4   1   4     3319.43     3322.38     27.64 o 
  -3   1   4      640.69      647.30      8.90 o 
  -2   1   4      462.87      525.91      9.77 o 
  -1   1   4      419.91      407.42      6.17 o 
   0   1   4      137.79      153.91      4.61 o 
   1   1   4      353.61      375.45      7.11 o 
   2   1   4      930.83      897.83     22.78 o 
   3   1   4      173.93      143.30      5.29 o 
   4   1   4      689.65      671.36     10.91 o 
   5   1   4       95.40       97.08      5.71 o 
   6   1   4       51.32       58.22      5.22 o 
   7   1   4       25.43       19.28      4.12 o 
   8   1   4       72.99       66.13     10.53 o 
   9   1   4        0.61       -3.01      3.52 o 
  10   1   4       72.04       82.66      8.30 o 
  11   1   4        4.13        1.69      5.44 o 
  12   1   4      403.52      387.91     14.12 o 
  13   1   4        3.54        0.86      8.31 o 
  14   1   4        2.33        9.94     10.14 o 
  15   1   4       23.28       41.30     12.93 o 
 -15   2   4       55.94       73.99     21.44 o 
 -14   2   4        5.45       -8.02     13.97 o 
 -13   2   4        1.42        1.26      8.82 o 
 -12   2   4       15.89        1.65      7.56 o 
 -11   2   4       27.07       20.97      8.60 o 
 -10   2   4        1.62       -4.68      5.17 o 
  -9   2   4       22.70       14.78      5.35 o 
  -8   2   4        1.50       -3.14      4.30 o 
  -7   2   4        5.43        3.12      3.57 o 
  -6   2   4        6.20        1.07      3.19 o 
  -5   2   4       16.73       15.56      3.31 o 
  -4   2   4      241.23      235.77      5.90 o 
  -3   2   4        5.53        7.36      2.42 o 
  -2   2   4      310.35      288.25      9.14 o 
  -1   2   4       17.14       22.55     11.55 o 
   0   2   4       51.25       69.86     10.33 o 
   1   2   4       30.50       36.78      5.78 o 
   2   2   4        1.14       -2.41      2.25 o 
   3   2   4       87.03       73.88      4.54 o 
   4   2   4       43.87       53.44      5.13 o 
   5   2   4        3.55        1.34      2.81 o 
   6   2   4        1.12       -4.21      2.81 o 
   7   2   4        4.00       -1.99      3.33 o 
   8   2   4        1.39       -0.46      3.51 o 
   9   2   4        8.71        9.48      4.22 o 
  10   2   4       50.77       53.05      7.57 o 
  11   2   4      109.44      123.55     10.79 o 
  12   2   4       25.11       15.97      7.15 o 
  13   2   4       26.05       54.14     11.79 o 
  14   2   4        2.26        2.49      9.27 o 
  15   2   4        1.13        2.24     11.04 o 
 -14   3   4        2.42        3.92     14.58 o 
 -13   3   4        9.28        3.86     12.56 o 
 -12   3   4        7.68       -0.55     12.92 o 
 -11   3   4       17.29       13.54     11.52 o 
 -10   3   4        3.55        0.18      9.62 o 
  -9   3   4      177.36      199.15     13.54 o 
  -8   3   4       25.72       13.72      7.40 o 
  -7   3   4      119.61      118.55     11.42 o 
  -6   3   4       72.58       82.88      7.58 o 
  -5   3   4      116.76      129.86     10.68 o 
  -4   3   4       44.47       49.93      5.59 o 
  -3   3   4      179.61      166.77      6.66 o 
  -2   3   4      133.91      141.11      7.23 o 
  -1   3   4      595.94      590.76     13.33 o 
   0   3   4       72.44       74.12      6.58 o 
   1   3   4       16.58       18.70      4.29 o 
   2   3   4      219.63      229.50      8.83 o 
   3   3   4      655.47      679.91     14.80 o 
   4   3   4        9.01        4.52      3.94 o 
   5   3   4      225.94      204.06      9.55 o 
   6   3   4      183.09      159.38      8.28 o 
   7   3   4      276.64      248.19      8.35 o 
   8   3   4        8.54        1.36      3.94 o 
   9   3   4     1329.82     1254.52     26.92 o 
  10   3   4      126.05      132.16     10.83 o 
  11   3   4        6.14       -1.95      5.46 o 
  12   3   4        0.98        3.76      6.63 o 
  13   3   4       26.97       25.36      7.97 o 
  14   3   4       29.83       50.95     17.92 o 
 -14   4   4        0.41      -11.27     16.54 o 
 -13   4   4       27.75       14.27     14.82 o 
 -12   4   4       52.95       50.41     16.84 o 
 -11   4   4       20.00       30.50     13.29 o 
 -10   4   4       22.41       21.99     12.68 o 
  -9   4   4       24.42       30.87     13.60 o 
  -8   4   4       10.94        2.48      6.73 o 
  -7   4   4      196.13      190.38     12.20 o 
  -6   4   4       17.92       17.58      4.79 o 
  -5   4   4      163.67      153.46      7.91 o 
  -4   4   4       56.45       58.14      6.23 o 
  -3   4   4      109.50      125.01      8.85 o 
  -2   4   4      104.16       99.29     17.30 o 
  -1   4   4       45.16       46.18      7.03 o 
   0   4   4      137.28      131.46      7.29 o 
   1   4   4     1225.53     1270.82     21.01 o 
   2   4   4       51.35       52.27      6.46 o 
   3   4   4        4.54        2.01      3.78 o 
   4   4   4        5.79        1.08      4.06 o 
   5   4   4       77.41       80.11      8.18 o 
   6   4   4       59.23       74.02      7.72 o 
   7   4   4     1616.80     1605.40     25.61 o 
   8   4   4       35.46       27.41      8.86 o 
   9   4   4       48.25       51.06     10.96 o 
  10   4   4       53.42       64.64     11.61 o 
  11   4   4        1.26       -5.23      8.04 o 
  12   4   4        3.98       -3.04      8.52 o 
  13   4   4       14.46        7.71      9.99 o 
  14   4   4       13.09       12.02     10.50 o 
 -13   5   4        5.99       -3.37     16.48 o 
 -12   5   4       14.71       13.90     14.58 o 
 -11   5   4        2.99       29.34     18.07 o 
 -10   5   4       23.15       13.35     14.64 o 
  -9   5   4       25.40       22.48     13.29 o 
  -8   5   4       85.66      118.58     20.09 o 
  -7   5   4      309.47      295.68     15.59 o 
  -6   5   4       47.70       44.80      7.41 o 
  -5   5   4      210.56      206.12      8.38 o 
  -4   5   4       25.03       14.14      4.57 o 
  -3   5   4        3.98       -3.73      3.81 o 
  -2   5   4       39.31       40.51      6.48 o 
  -1   5   4       25.61       27.24      6.33 o 
   0   5   4      268.18      255.89     15.10 o 
   1   5   4      152.42      157.09     11.03 o 
   2   5   4      124.32      134.78      9.93 o 
   3   5   4      138.38      134.19      9.91 o 
   4   5   4      167.23      181.34     15.44 o 
   5   5   4       83.56       89.28     14.20 o 
   6   5   4       11.61        9.66      5.59 o 
   7   5   4      101.13      120.88     10.42 o 
   8   5   4      137.25      174.93     16.75 o 
   9   5   4       53.88       55.30     11.06 o 
  10   5   4       69.63       62.17     12.76 o 
  11   5   4       19.84       26.05      9.99 o 
  12   5   4       65.30       83.03     13.92 o 
  13   5   4      100.43      118.66     16.53 o 
 -12   6   4       20.15       35.77     17.09 o 
 -11   6   4       30.52       17.03     15.19 o 
 -10   6   4        5.08       -5.57     12.25 o 
  -9   6   4        5.98       -8.58     13.35 o 
  -8   6   4       30.39       38.71     15.07 o 
  -7   6   4       67.90       68.95     15.59 o 
  -6   6   4      290.11      291.54     15.47 o 
  -5   6   4        7.37        6.70      6.31 o 
  -4   6   4      141.08      158.69     11.83 o 
  -3   6   4        0.40       -3.59      4.39 o 
  -2   6   4      158.35      172.64     10.87 o 
  -1   6   4       85.53       74.93     17.93 o 
   0   6   4        0.90       -2.42      4.21 o 
   1   6   4       79.16       70.31     11.14 o 
   2   6   4        0.79       -0.72      4.64 o 
   3   6   4        0.00       -3.28      4.69 o 
   4   6   4       14.83       16.98      6.30 o 
   5   6   4       64.91       61.38     13.56 o 
   6   6   4       36.19       22.84      7.00 o 
   7   6   4      191.66      208.90     29.09 o 
   8   6   4        0.22       -8.18      7.83 o 
   9   6   4      171.43      188.03     23.31 o 
  10   6   4       94.02      131.21     30.20 o 
  11   6   4       34.80       39.44     12.37 o 
  12   6   4       32.70       34.95     13.49 o 
 -11   7   4       16.18       19.97     16.60 o 
 -10   7   4        0.49        0.00     14.39 o 
  -9   7   4       28.22        6.68     17.15 o 
  -8   7   4       12.98       13.29     14.82 o 
  -7   7   4       52.35       51.01     12.23 o 
  -6   7   4      124.14      133.07     14.85 o 
  -5   7   4       54.25       62.96     13.17 o 
  -4   7   4       20.96       22.25     10.46 o 
  -3   7   4       81.10       79.83      9.67 o 
  -2   7   4       37.64       34.21     10.60 o 
  -1   7   4       81.44       99.10     17.03 o 
   0   7   4        0.55       -7.43      5.13 o 
   1   7   4      195.57      200.64     12.25 o 
   2   7   4       43.95       32.32      7.07 o 
   3   7   4        1.41       -3.02      5.55 o 
   4   7   4       11.77        0.28      6.14 o 
   5   7   4       78.57       78.85     20.06 o 
   6   7   4       36.09       24.36     18.96 o 
   7   7   4       10.25        8.14      9.36 o 
   8   7   4       35.11       36.72     12.50 o 
   9   7   4        0.71       -1.18      9.74 o 
  10   7   4       45.46       33.51     13.38 o 
  11   7   4        8.46        8.18     11.26 o 
  -9   8   4        8.14      -20.52     17.52 o 
  -8   8   4       25.62       42.02     18.07 o 
  -7   8   4       12.79        4.03     10.32 o 
  -6   8   4        9.18       11.84     10.26 o 
  -5   8   4       27.40       13.38     11.13 o 
  -4   8   4        0.38       -6.42     20.43 o 
  -3   8   4       11.72       -6.98     15.31 o 
  -2   8   4       69.24      122.70     15.71 o 
  -1   8   4      194.86      251.07     34.33 o 
   0   8   4      104.02      117.35     14.44 o 
   1   8   4        7.70       -6.82      7.12 o 
   2   8   4       19.75       26.96      9.61 o 
   3   8   4        4.98        3.90      6.62 o 
   4   8   4        8.67       -9.36      6.24 o 
   5   8   4       40.80       46.44     12.27 o 
   6   8   4        2.85       -6.74      9.50 o 
   7   8   4       55.00       49.54     14.29 o 
   8   8   4       17.22       15.43     11.93 o 
   9   8   4       33.60       35.08     13.90 o 
  -7   9   4       93.37      121.22     17.49 o 
  -6   9   4        1.78      -10.10     10.58 o 
  -5   9   4       80.50       98.58     18.13 o 
  -4   9   4       16.03        7.72     13.29 o 
  -3   9   4       18.21       13.16     13.19 o 
  -2   9   4        4.15      -18.99     19.48 o 
  -1   9   4       47.65       28.94     14.64 o 
   0   9   4       40.90       53.70     11.93 o 
   1   9   4        5.67       -5.12      8.88 o 
   2   9   4        5.44      -11.26      8.85 o 
   3   9   4       27.09       40.10     12.62 o 
   4   9   4        8.89       -3.37      9.66 o 
   5   9   4      137.35      137.63     17.85 o 
   6   9   4        2.26       -8.60      9.66 o 
   7   9   4       18.84       28.37     12.57 o 
  -3  10   4        1.60       14.25     21.19 o 
  -2  10   4       44.36       69.46     32.34 o 
  -1  10   4        7.05      -28.91     32.34 o 
   0  10   4      184.74      295.03    146.39 o 
   1  10   4       30.74       14.46     11.25 o 
   2  10   4       51.01       58.67     13.94 o 
   3  10   4       25.50        3.73     11.65 o 
 -14   1   5        0.29      -18.50     12.86 o 
 -13   1   5        0.00      -13.66     11.45 o 
 -12   1   5        5.71       -0.86     12.68 o 
 -11   1   5       57.05       56.05     15.68 o 
 -10   1   5        8.13       -0.19      7.19 o 
  -9   1   5       75.41       82.20     10.90 o 
  -8   1   5        0.28        4.57      5.31 o 
  -7   1   5      154.85      159.62     12.30 o 
  -6   1   5        9.29        6.29      4.78 o 
  -5   1   5       41.77       27.72      5.66 o 
  -4   1   5      585.21      531.92     11.19 o 
  -3   1   5       40.21       48.06      5.01 o 
  -2   1   5      153.36      153.78      5.49 o 
  -1   1   5      216.99      198.38      6.75 o 
   0   1   5       23.15       19.72      7.70 o 
   1   1   5        0.82       -3.45      3.44 o 
   2   1   5       83.32       70.17      6.69 o 
   3   1   5       13.20        8.84      4.05 o 
   4   1   5      358.34      352.63     10.98 o 
   5   1   5        0.26       -5.23      3.63 o 
   6   1   5      101.61      117.22      9.02 o 
   7   1   5        2.84       -0.90      4.35 o 
   8   1   5      259.28      249.81     10.74 o 
   9   1   5        3.80        6.06      5.90 o 
  10   1   5        0.41       -2.98      4.94 o 
  11   1   5       38.73       54.76     10.27 o 
  12   1   5       82.40       75.46     12.31 o 
  13   1   5       15.44       27.87     14.58 o 
  14   1   5        9.50       11.03     16.91 o 
 -14   2   5        1.36      -12.31     15.31 o 
 -13   2   5       20.77       31.73     15.62 o 
 -12   2   5       37.34       34.79     16.17 o 
 -11   2   5       12.53       10.05     11.33 o 
 -10   2   5        0.20       -7.75      6.85 o 
  -9   2   5       37.18       38.77      9.22 o 
  -8   2   5       59.48       48.71      9.46 o 
  -7   2   5        0.56        1.06      5.04 o 
  -6   2   5      687.36      708.07     17.12 o 
  -5   2   5       27.12       27.34      5.13 o 
  -4   2   5      140.90      146.38      8.23 o 
  -3   2   5      103.58      123.28      7.66 o 
  -2   2   5       18.97       22.08      5.78 o 
  -1   2   5       28.16       20.90      4.84 o 
   0   2   5        0.82       -3.80      3.40 o 
   1   2   5       72.24       90.47      7.59 o 
   2   2   5       23.54       19.03      4.71 o 
   3   2   5      124.26      134.59      8.49 o 
   4   2   5       76.14       98.83      8.31 o 
   5   2   5      304.07      281.94     10.74 o 
   6   2   5      138.96      144.18      9.47 o 
   7   2   5      164.68      166.18      9.58 o 
   8   2   5       14.21        3.16      4.81 o 
   9   2   5      247.86      251.42     11.34 o 
  10   2   5       27.08       28.38      8.35 o 
  11   2   5       55.27       38.73     11.45 o 
  12   2   5        0.53       -0.39      7.36 o 
  13   2   5       14.84       17.40     15.68 o 
  14   2   5      116.09      144.19     25.42 o 
 -13   3   5       72.31       66.83     18.19 o 
 -12   3   5        0.94       -2.88     12.92 o 
 -11   3   5       49.74       47.80     11.10 o 
 -10   3   5        0.55        8.18      8.06 o 
  -9   3   5      159.73      168.85     13.78 o 
  -8   3   5       70.91       76.07     16.20 o 
  -7   3   5       10.57        7.93      7.34 o 
  -6   3   5        0.15        0.53      4.82 o 
  -5   3   5        7.88        9.30      4.45 o 
  -4   3   5       42.64       37.25      5.70 o 
  -3   3   5       12.48        4.64      3.91 o 
  -2   3   5       58.33       52.95      7.00 o 
  -1   3   5      559.31      522.11     13.88 o 
   0   3   5      102.01      121.51      9.01 o 
   1   3   5       97.71      101.46      8.27 o 
   2   3   5      311.07      313.86     11.12 o 
   3   3   5      170.92      158.43      8.53 o 
   4   3   5       78.69       84.62      7.96 o 
   5   3   5      196.65      179.86      9.26 o 
   6   3   5       96.16      104.90      9.45 o 
   7   3   5       41.26       33.52     14.33 o 
   8   3   5      116.48      157.52     21.95 o 
   9   3   5      574.75      590.65     21.74 o 
  10   3   5        0.60       -3.45      7.05 o 
  11   3   5       25.05       11.50      9.19 o 
  12   3   5       95.80      125.68     28.45 o 
  13   3   5        0.87       -5.89     10.17 o 
 -13   4   5        8.79       -9.86     15.01 o 
 -12   4   5        6.27        4.41     14.58 o 
 -11   4   5       14.56       12.07     12.80 o 
 -10   4   5       19.92       13.87      8.96 o 
  -9   4   5       11.68       10.39      9.16 o 
  -8   4   5        5.80        7.16      7.23 o 
  -7   4   5       14.87       16.02      8.01 o 
  -6   4   5       95.53       94.50     18.61 o 
  -5   4   5      115.75      115.70      8.42 o 
  -4   4   5        3.03        1.70      4.34 o 
  -3   4   5       14.74        7.74      4.56 o 
  -2   4   5       43.90       37.83      6.47 o 
  -1   4   5      217.49      191.77     20.24 o 
   0   4   5       75.71       76.16      7.83 o 
   1   4   5       30.99       23.10      5.88 o 
   2   4   5      268.77      266.46     11.06 o 
   3   4   5       33.33       36.12      7.11 o 
   4   4   5      173.98      170.07     11.89 o 
   5   4   5      216.67      216.72     10.59 o 
   6   4   5      712.11      733.45     18.46 o 
   7   4   5        6.57        5.37      5.81 o 
   8   4   5      164.44      170.39     12.60 o 
   9   4   5       21.32       21.61      8.89 o 
  10   4   5        8.05        2.99     13.81 o 
  11   4   5        8.72        1.74      8.85 o 
  12   4   5       17.22       22.33     10.73 o 
  13   4   5       14.94        0.83      9.98 o 
 -12   5   5        5.11       12.50     16.91 o 
 -11   5   5        1.64       -9.80     15.01 o 
 -10   5   5       22.79       27.32     16.54 o 
  -9   5   5        9.74        2.72      8.32 o 
  -8   5   5        1.24      -10.71      7.14 o 
  -7   5   5       12.80        0.47      6.87 o 
  -6   5   5       54.00       50.10     12.76 o 
  -5   5   5       40.31       29.03      6.30 o 
  -4   5   5        3.61        0.90      4.47 o 
  -3   5   5        3.27        1.09      4.74 o 
  -2   5   5        9.72        5.30      5.46 o 
  -1   5   5       60.36       57.65      9.65 o 
   0   5   5        9.49       -1.14      4.74 o 
   1   5   5        3.11       -3.57      4.50 o 
   2   5   5       75.57       88.80      9.24 o 
   3   5   5        6.17       -0.75      5.06 o 
   4   5   5      105.42       85.38     13.49 o 
   5   5   5        5.43       -2.14      5.43 o 
   6   5   5      193.94      196.85     14.75 o 
   7   5   5      519.27      516.14     16.88 o 
   8   5   5       17.92        9.14      8.55 o 
   9   5   5        3.48       -7.73      7.88 o 
  10   5   5      137.09      130.56     16.46 o 
  11   5   5        4.29       -2.69      8.99 o 
  12   5   5        1.07       -3.81      9.79 o 
 -11   6   5        5.45       -9.07     14.15 o 
 -10   6   5        1.70        9.13     14.95 o 
  -9   6   5        0.00      -13.41     14.95 o 
  -8   6   5       79.86       90.96     19.85 o 
  -7   6   5        0.88        0.21      6.85 o 
  -6   6   5       13.02       13.38      7.53 o 
  -5   6   5       94.83      104.45     10.87 o 
  -4   6   5        8.68        4.41      5.23 o 
  -3   6   5      137.31      163.50     12.16 o 
  -2   6   5        7.81        7.22      5.90 o 
  -1   6   5       20.28       13.13      7.45 o 
   0   6   5       68.67       78.68      9.47 o 
   1   6   5       89.99       95.24     10.16 o 
   2   6   5        6.48        9.45      6.15 o 
   3   6   5       64.98       64.71     10.56 o 
   4   6   5      182.58      207.04     12.08 o 
   5   6   5        9.72        0.77      5.96 o 
   6   6   5      113.77      129.27     12.68 o 
   7   6   5        4.69       -0.57      8.40 o 
   8   6   5        0.65       -5.14      8.64 o 
   9   6   5        6.43        4.54      9.72 o 
  10   6   5       20.13       26.04     13.60 o 
  11   6   5       12.94       17.31     12.16 o 
  -9   7   5        6.74        6.25     17.03 o 
  -8   7   5       41.21       33.08     18.50 o 
  -7   7   5       42.64       28.38     12.52 o 
  -6   7   5      287.23      285.67     19.06 o 
  -5   7   5       30.57       13.50      9.44 o 
  -4   7   5        3.26       -3.46      7.12 o 
  -3   7   5       20.39       17.50      6.98 o 
  -2   7   5        4.99       -3.50      5.77 o 
  -1   7   5      174.38      217.37     13.64 o 
   0   7   5      109.30      141.58     12.23 o 
   1   7   5       83.94      119.56     11.56 o 
   2   7   5        9.13        8.22      6.71 o 
   3   7   5       30.92       34.86      7.95 o 
   4   7   5        0.07        0.87      6.59 o 
   5   7   5        3.29       -4.13      7.45 o 
   6   7   5       62.99       67.07     13.41 o 
   7   7   5        4.17       -8.50      8.29 o 
   8   7   5       47.28       48.22     18.34 o 
   9   7   5       54.06       59.80     25.63 o 
  -7   8   5       48.04       23.37     14.33 o 
  -6   8   5        6.55      -10.84     11.52 o 
  -5   8   5       15.52       10.50     12.17 o 
  -4   8   5       74.91       87.73     15.58 o 
  -3   8   5      319.14      425.76     33.75 o 
  -2   8   5        4.17       -1.46      6.92 o 
  -1   8   5       13.65        6.97      6.96 o 
   0   8   5        3.08        9.84      7.56 o 
   1   8   5       40.58       34.87      8.73 o 
   2   8   5      119.20      127.50     13.46 o 
   3   8   5       66.86       62.02     13.22 o 
   4   8   5       48.21       48.40      9.91 o 
   5   8   5       10.48       -1.21     10.42 o 
   6   8   5       27.57       30.59     12.74 o 
   7   8   5       12.17       12.48     11.61 o 
  -4   9   5       11.35       13.66     15.00 o 
  -3   9   5      134.58      209.73     31.85 o 
  -2   9   5        6.46      -14.27     22.23 o 
  -1   9   5        7.56       -1.48     11.56 o 
   0   9   5        2.21       -5.21     13.23 o 
   1   9   5        0.16      -11.19     10.32 o 
   2   9   5       10.39        2.68      9.40 o 
   3   9   5       12.80      -10.47      9.20 o 
   4   9   5        0.11        5.14     10.38 o 
  -9   0   6        2.56       13.35     11.27 o 
  -8   0   6        9.49        9.68     11.09 o 
  -7   0   6       16.74       43.18     13.23 o 
  -6   0   6       44.80       34.36     11.09 o 
  -5   0   6      218.46      181.06     16.78 o 
  -3   0   6       12.11       17.61      7.07 o 
  -2   0   6      155.73      148.71     11.09 o 
  -1   0   6        8.69        2.46      6.24 o 
   0   0   6      184.30      161.40     15.25 o 
   1   0   6       96.17      123.48     16.60 o 
   2   0   6     1618.77     1642.40     45.57 o 
   3   0   6        8.90       13.90      8.94 o 
   4   0   6       46.13       26.71     10.66 o 
   5   0   6       17.58       14.15     10.41 o 
   6   0   6      135.47      141.00     19.48 o 
   7   0   6       11.79       -1.78      8.88 o 
   8   0   6        4.04        8.82     10.78 o 
   9   0   6        2.90       11.33     10.35 o 
  10   0   6      539.60      528.85     29.28 o 
  11   0   6        3.23        8.64     10.96 o 
  -9   1   6       10.12       -2.33     10.35 o 
  -8   1   6        8.42        4.12      7.59 o 
  -7   1   6        0.25       -0.73      6.54 o 
  -6   1   6      241.91      215.06     12.68 o 
  -5   1   6      429.91      382.64     16.26 o 
  -4   1   6       26.49       24.42      6.60 o 
  -3   1   6      137.19      157.09     10.70 o 
  -2   1   6       58.58       67.71      7.66 o 
  -1   1   6      167.93      162.51     12.43 o 
   0   1   6       26.28       12.21      6.58 o 
   1   1   6       21.40       14.75      7.28 o 
   2   1   6       40.43       23.88      9.83 o 
   3   1   6        0.70       -5.86      5.32 o 
   4   1   6       95.55      112.50     11.90 o 
   5   1   6       74.77       78.39     10.61 o 
   6   1   6       11.79       -2.91      6.17 o 
   7   1   6       58.38       49.78     10.99 o 
   8   1   6       84.20       97.50     12.05 o 
   9   1   6       40.66       34.00      9.25 o 
  10   1   6       78.07       80.01     17.46 o 
  11   1   6        0.19      -14.88      9.92 o 
  12   1   6       27.65        8.45     12.74 o 
 -10   2   6        0.52       12.50     13.05 o 
  -9   2   6        8.76        0.00     12.37 o 
  -8   2   6        7.24        0.74     11.58 o 
  -7   2   6        1.24       -4.06      6.24 o 
  -6   2   6      145.71      148.70     13.58 o 
  -5   2   6       46.80       56.16      8.27 o 
  -4   2   6       47.28       49.40      7.41 o 
  -3   2   6      124.11      149.77     16.71 o 
  -2   2   6       15.59       12.17      5.40 o 
  -1   2   6        4.37       -6.52      4.51 o 
   0   2   6        8.56        1.12      5.94 o 
   1   2   6        4.87        3.55      5.50 o 
   2   2   6       40.31       40.56      8.49 o 
   3   2   6        3.04       -3.99      5.47 o 
   4   2   6        1.29       -1.64      5.93 o 
   5   2   6       13.01        5.16      5.53 o 
   6   2   6        3.17       -0.41      4.95 o 
   7   2   6       19.59       22.48      6.77 o 
   8   2   6        0.79       -1.82      5.43 o 
   9   2   6       27.08       28.34      7.20 o 
  10   2   6        5.46       15.63      8.92 o 
  11   2   6        1.00       -4.29      7.87 o 
  12   2   6       35.15        2.21     12.86 o 
 -11   3   6        4.96      -17.82     11.88 o 
 -10   3   6        7.93       -2.26      8.85 o 
  -9   3   6       32.63       37.30     10.55 o 
  -8   3   6        4.81        4.52      8.49 o 
  -7   3   6        2.33       -0.02      7.30 o 
  -6   3   6       13.91        2.96      6.31 o 
  -5   3   6        2.21       -7.45      4.97 o 
  -4   3   6       26.18       23.02      6.08 o 
  -3   3   6       65.40       63.22      7.38 o 
  -2   3   6       51.63       54.63      7.67 o 
  -1   3   6        5.30       -1.69      4.66 o 
   0   3   6       66.33       78.24      8.32 o 
   1   3   6       71.75       76.36      8.57 o 
   2   3   6        4.20       -1.47      4.49 o 
   3   3   6        0.04        0.26      4.61 o 
   4   3   6       11.74        6.32      6.10 o 
   5   3   6      405.74      405.79     14.09 o 
   6   3   6       15.90       10.53      6.27 o 
   7   3   6      361.61      357.95     14.00 o 
   8   3   6      123.98      120.26     13.71 o 
   9   3   6       24.51       11.81      8.43 o 
  10   3   6        2.64       -4.16      8.11 o 
  11   3   6        0.05       -2.75      8.76 o 
 -11   4   6        0.01        1.77     10.13 o 
 -10   4   6        3.42       -9.47      9.87 o 
  -9   4   6        1.64       -8.59      8.99 o 
  -8   4   6       14.00        6.07      9.05 o 
  -7   4   6      114.65      108.06     14.10 o 
  -6   4   6        1.34       -1.63      6.77 o 
  -5   4   6       13.96       10.25      5.70 o 
  -4   4   6        0.17       -6.97      4.65 o 
  -3   4   6        0.33        0.52      4.67 o 
  -2   4   6        5.02       -1.45      5.41 o 
  -1   4   6       98.01       94.33      9.48 o 
   0   4   6      168.73      179.89     11.11 o 
   1   4   6      110.28      133.61     10.73 o 
   2   4   6       16.56       18.85      6.28 o 
   3   4   6       78.42       85.51     13.41 o 
   4   4   6       49.36       45.94      7.86 o 
   5   4   6      327.16      352.49     14.01 o 
   6   4   6        5.05        1.35      5.75 o 
   7   4   6      337.80      312.73     13.79 o 
   8   4   6        3.39        5.31      6.69 o 
   9   4   6       19.36       19.40     10.23 o 
  10   4   6       11.97        1.41      9.41 o 
  11   4   6       42.70       46.08     18.13 o 
 -10   5   6        2.84       -0.84     10.49 o 
  -9   5   6       41.37       52.55     16.48 o 
  -8   5   6      119.94      139.24     16.55 o 
  -7   5   6        3.68        4.19      8.80 o 
  -6   5   6        6.31        7.75      8.16 o 
  -5   5   6       22.07       20.97      7.34 o 
  -4   5   6        6.88       -2.98      5.39 o 
  -3   5   6       47.74       54.82      7.21 o 
  -2   5   6      103.86      103.95     10.40 o 
  -1   5   6       54.10       66.70      8.83 o 
   0   5   6        0.01       -2.75      5.18 o 
   1   5   6        2.08       -4.08      5.10 o 
   2   5   6        1.62        3.17      5.65 o 
   3   5   6       21.68       21.50      7.33 o 
   4   5   6       20.23       17.75      8.92 o 
   5   5   6       19.36       25.75      8.58 o 
   6   5   6        5.19        3.41      6.74 o 
   7   5   6      118.83      114.77     12.13 o 
   8   5   6      109.45      132.00     16.63 o 
   9   5   6       10.65       12.66     11.24 o 
  10   5   6       24.63       34.55     12.42 o 
  -8   6   6       75.55       72.98     14.76 o 
  -7   6   6        6.69        5.23      7.99 o 
  -6   6   6        3.02       -0.88      7.82 o 
  -5   6   6       10.91       11.16      7.66 o 
  -4   6   6       12.94        6.19      6.84 o 
  -3   6   6        0.49       -5.01      5.34 o 
  -2   6   6       39.63       31.97      8.09 o 
  -1   6   6       10.81        5.05      6.69 o 
   0   6   6        4.16       -5.43      5.63 o 
   1   6   6       31.70       18.11      7.00 o 
   2   6   6        4.55       -0.78      6.26 o 
   3   6   6       47.44       57.62     13.33 o 
   4   6   6        1.12       -1.82      6.44 o 
   5   6   6       43.96       26.16      8.23 o 
   6   6   6        1.84       -4.47      6.65 o 
   7   6   6       13.47       14.01     12.07 o 
   8   6   6       19.19       18.31     11.03 o 
  -7   7   6       15.85       20.30      9.58 o 
  -6   7   6       46.83       36.07     10.72 o 
  -5   7   6       35.00       48.76     10.73 o 
  -4   7   6        8.98       -1.80      8.41 o 
  -3   7   6        9.42        0.46      8.13 o 
  -2   7   6        7.90        5.06      6.97 o 
  -1   7   6      101.92      109.52     12.17 o 
   0   7   6       43.70       54.71     10.97 o 
   1   7   6        0.17      -10.54      7.03 o 
   2   7   6        0.08       -2.12      7.03 o 
   3   7   6       20.55       11.32      9.53 o 
   4   7   6        1.93       -5.77      7.45 o 
   5   7   6       29.82       33.54      9.47 o 
   6   7   6        3.09       -5.49      9.78 o 
   7   7   6       15.86       19.00     12.54 o 
  -3   8   6       32.84       40.98     13.11 o 
  -2   8   6        7.86        1.96      8.19 o 
  -1   8   6        5.01        0.79      8.68 o 
   0   8   6        0.02       -5.77      8.81 o 
   1   8   6        1.32        3.57      7.78 o 
   2   8   6        3.21        7.38      8.16 o 
   3   8   6       27.86       27.20      9.19 o 
  -9   1   7        9.87       16.23     14.52 o 
  -8   1   7       11.58        0.98     12.50 o 
  -7   1   7       19.01       26.58      9.68 o 
  -6   1   7      138.61      132.44     14.24 o 
  -5   1   7        1.61        7.98      7.69 o 
  -4   1   7       65.55       54.81     10.17 o 
  -3   1   7       17.15       17.17      6.27 o 
  -2   1   7        0.51       -0.01      5.79 o 
  -1   1   7       19.93       16.49      6.44 o 
   0   1   7        0.10       -3.31      5.82 o 
   1   1   7        2.08        0.44      5.73 o 
   2   1   7       18.89        8.06      7.32 o 
   3   1   7       20.28       11.25      7.72 o 
   4   1   7      102.29      117.30     13.34 o 
   5   1   7        1.11       -2.29      7.21 o 
   6   1   7       65.76       69.96     11.65 o 
   7   1   7        0.04        2.68      7.56 o 
   8   1   7       17.63       12.29      8.13 o 
   9   1   7        5.51        3.31      8.42 o 
  10   1   7       13.87       -1.78      8.44 o 
 -10   2   7        6.26        9.98     14.09 o 
  -9   2   7        0.67      -17.58     12.19 o 
  -8   2   7       52.86       46.24     16.29 o 
  -7   2   7       37.60       27.33     10.90 o 
  -6   2   7        3.13      -10.11      6.74 o 
  -5   2   7        1.18       -2.35      6.77 o 
  -4   2   7        9.22       -3.48      6.29 o 
  -3   2   7       40.94       42.29      7.45 o 
  -2   2   7        9.76       11.43      6.42 o 
  -1   2   7       55.42       74.78     10.91 o 
   0   2   7       22.17       21.24      8.68 o 
   1   2   7       27.57       24.14     15.71 o 
   2   2   7       13.64       10.71      7.66 o 
   3   2   7        4.16        0.48      6.74 o 
   4   2   7        3.71       -6.72      6.49 o 
   5   2   7        1.77       -3.45      6.54 o 
   6   2   7       30.07       19.00      8.92 o 
   7   2   7        0.07       -4.58      7.40 o 
   8   2   7       38.54       21.96      9.81 o 
   9   2   7      103.37       93.42     14.17 o 
  10   2   7        3.25        0.00     10.72 o 
  -9   3   7       26.33       18.93     14.58 o 
  -8   3   7       36.75       44.10     16.97 o 
  -7   3   7        3.39        2.27     12.80 o 
  -6   3   7       25.94       23.51      9.98 o 
  -5   3   7        0.80       -1.32      6.46 o 
  -4   3   7       11.17       -3.01      6.47 o 
  -3   3   7       91.73      104.70     10.50 o 
  -2   3   7        0.19        5.37      6.06 o 
  -1   3   7        1.59        0.71      5.65 o 
   0   3   7        0.19       -4.96      6.46 o 
   1   3   7        0.51       -2.26      6.11 o 
   2   3   7       43.68       56.17     23.83 o 
   3   3   7      232.79      224.27     15.07 o 
   4   3   7        3.91       -3.38      7.66 o 
   5   3   7       23.05       18.38      8.53 o 
   6   3   7       34.66       34.87      9.79 o 
   7   3   7      200.81      248.19     19.77 o 
   8   3   7       49.00       36.05     10.26 o 
   9   3   7        1.60        9.25     13.54 o 
  -8   4   7        2.15        2.21     13.97 o 
  -7   4   7        6.04       19.66     14.95 o 
  -6   4   7       22.99       27.17     10.09 o 
  -5   4   7        1.95       -8.83      6.49 o 
  -4   4   7       11.82       13.29      9.75 o 
  -3   4   7        7.62        0.65      6.83 o 
  -2   4   7        4.97        0.84      8.61 o 
  -1   4   7        7.04        5.05     10.54 o 
   0   4   7      129.19      137.46     14.50 o 
   1   4   7        2.11        0.21      6.74 o 
   2   4   7       71.27       81.98     12.00 o 
   3   4   7       15.82        4.41      8.46 o 
   4   4   7      177.88      211.11     20.24 o 
   5   4   7      128.92      143.95     15.62 o 
   6   4   7      141.30      142.32     16.20 o 
   7   4   7       14.26       15.03      9.96 o 
   8   4   7        0.06       -2.20      8.00 o 
  -7   5   7        0.84      -10.66     10.66 o 
  -6   5   7        1.13      -12.46      9.21 o 
  -5   5   7        5.28        8.65      8.58 o 
  -4   5   7        3.43        1.86      7.07 o 
  -3   5   7        7.14        0.11      6.13 o 
  -2   5   7        4.30        1.56      9.32 o 
  -1   5   7       10.02        1.91      7.17 o 
   0   5   7        1.93        2.84      6.79 o 
   1   5   7        0.22       -8.44      5.86 o 
   2   5   7       10.00        4.29      6.61 o 
   3   5   7       16.71       16.18      7.70 o 
   4   5   7        7.01       11.84      7.73 o 
   5   5   7      210.13      255.41     20.46 o 
   6   5   7       11.31       -3.14     10.23 o 
   7   5   7        0.16        3.94      7.81 o 
  -5   6   7        4.59        4.49      7.83 o 
  -4   6   7        4.93       12.22      8.19 o 
  -3   6   7       29.88       26.32      8.05 o 
  -2   6   7        3.51       -0.97      7.19 o 
  -1   6   7       38.34       36.56      9.11 o 
   0   6   7        0.06        9.65      9.17 o 
   1   6   7       10.35       19.35      7.74 o 
   2   6   7       10.38        8.07      7.84 o 
   3   6   7        8.54        2.91      7.26 o 
   4   6   7        0.11      -10.79      7.20 o 
   5   6   7        0.23       -3.72      7.97 o 
  -7   0   8        1.64        8.33     13.48 o 
  -6   0   8      133.48      117.79     21.25 o 
  -5   0   8       70.81       99.11     19.97 o 
  -4   0   8       91.48       95.92     19.72 o 
  -3   0   8       23.23       47.04     15.44 o 
  -2   0   8        8.61        8.88     11.82 o 
  -1   0   8       23.92        3.19     12.68 o 
   0   0   8      101.37      107.50     20.70 o 
   1   0   8       43.91       43.98     16.11 o 
   2   0   8       44.35       40.00     15.86 o 
   3   0   8       37.62       42.69     14.33 o 
   4   0   8        2.70        5.08     12.92 o 
   5   0   8        8.90       13.29     13.29 o 
   6   0   8       26.91       18.74     13.72 o 
   7   0   8       24.88       44.16     15.93 o 
  -7   1   8       70.62       82.01     13.61 o 
  -6   1   8       19.69       19.66     10.04 o 
  -5   1   8        1.45      -10.07      8.70 o 
  -4   1   8        0.22        4.54      8.90 o 
  -3   1   8        4.03       -2.65      8.27 o 
  -2   1   8       22.39        4.71      7.99 o 
  -1   1   8        4.70        9.79      8.24 o 
   0   1   8       87.74       97.56     14.95 o 
   1   1   8        1.00       -4.09      7.09 o 
   2   1   8       44.31       29.57      9.84 o 
   3   1   8        5.54       -1.55      9.98 o 
   4   1   8        1.40       -0.21      8.57 o 
   5   1   8        3.92      -10.74      7.51 o 
   6   1   8        3.53       -4.69      8.11 o 
   7   1   8        0.01       -4.43      8.78 o 
  -6   2   8        1.14      -13.08     11.64 o 
  -5   2   8       41.49       48.92     10.86 o 
  -4   2   8        0.48       -6.51      8.46 o 
  -3   2   8        0.91       -7.26      7.19 o 
  -2   2   8        0.79       -8.19      7.09 o 
  -1   2   8        0.48      -12.22      8.15 o 
   0   2   8        1.03      -11.34      7.56 o 
   1   2   8        1.69       -4.69      7.64 o 
   2   2   8        4.10       -6.19      7.02 o 
   3   2   8       13.17       14.34      9.28 o 
   4   2   8        0.51       -4.59      9.28 o 
   5   2   8        1.16       -7.41      7.59 o 
   6   2   8        4.94        2.24      8.98 o 
  -5   3   8        8.56        5.90      9.68 o 
  -4   3   8        7.14       -4.90      7.36 o 
  -3   3   8        4.96        4.84      7.81 o 
  -2   3   8        2.74       -1.08      6.44 o 
  -1   3   8        1.48       -4.70      6.71 o 
   0   3   8        2.71       -5.36      6.91 o 
   1   3   8       10.07        3.06      7.74 o 
   2   3   8        0.32      -10.29      6.99 o 
   3   3   8      141.08      156.11     17.34 o 
   4   3   8        0.06       -7.42      9.37 o 
   5   3   8       14.59        5.38      8.72 o 
  -4   4   8        9.41       18.90      8.77 o 
  -3   4   8       12.00        7.76      8.28 o 
  -2   4   8       39.11       29.98      9.16 o 
  -1   4   8       18.99       24.12     10.37 o 
   0   4   8        0.27       -9.12      7.47 o 
   1   4   8        0.07       -0.66      8.01 o 
   2   4   8        1.74        1.39      9.07 o 
   3   4   8        6.06       -1.60     11.42 o 
   4   4   8       25.26       32.99     11.89 o 
                                                 
